# Supplementary material for: A microbial supply chain for production of the anti-cancer drug vinblastine
Source: Nature. 2022 Aug 31;609(7926):341–7. doi: 10.1038/s41586-022-05157-3 (PMC9452304; doi:10.1038/s41586-022-05157-3)
Supplement: Supplementary file 4 — Source data for Supplementary Fig. 2. [file 41586_2022_5157_MOESM4_ESM.xlsx]

## Sheet: Fig S2
Strain	loganin (mg/L)						p-value (t-test)	feed geraniol	feed 8-OH geraniol	feed 8-oxogeranial	feed nepetalactol	feed loganic acid	feed loganin	feed secologanin
	rep 1	rep 2	rep 3	mean	stdev
feed geraniol	0.032928		0.030213	0.0315705	0.00191979		feed geraniol	1	#DIV/0!	0.0015813	0.00545651	0.180936	0.00215596	0.00611375
feed 8-OH geraniol							feed 8-OH geraniol	#DIV/0!	#DIV/0!	#DIV/0!	#DIV/0!	#DIV/0!	#DIV/0!	#DIV/0!
feed 8-oxogeranial	0.438614	0.386579	0.400633	0.408608	0.0269188		feed 8-oxogeranial	0.0015813	#DIV/0!	1	0.00643299	0.234178	0.00218237	0.00142355
feed nepetalactol	4.66026	3.74283	4.75644	4.38651	0.559512		feed nepetalactol	0.00545651	#DIV/0!	0.00643299	1	0.199393	0.00224237	0.00541891
feed loganic acid	3.44758	0.053102	3.41274	2.30448	1.94983		feed loganic acid	0.180936	#DIV/0!	0.234178	0.199393	1	0.00067946	0.179156
feed loganin	58.3012	57.4312	66.2938	60.6754	4.88508		feed loganin	0.00215596	#DIV/0!	0.00218237	0.00224237	0.00067946	1	0.00215489
feed secologanin	0.019395	0.0139695	0.0160175	0.0164607	0.00273976		feed secologanin	0.00611375	#DIV/0!	0.00142355	0.00541891	0.179156	0.00215489	1
Strain	secologanin (mg/L)						p-value (t-test)	feed geraniol	feed 8-OH geraniol	feed 8-oxogeranial	feed nepetalactol	feed loganic acid	feed loganin	feed secologanin
	rep 1	rep 2	rep 3	mean	stdev
feed geraniol							feed geraniol	#DIV/0!	#DIV/0!	#DIV/0!	#DIV/0!	#DIV/0!	#DIV/0!	#DIV/0!
feed 8-OH geraniol	0.000208		0.000305	0.0002565	6.85894e-05		feed 8-OH geraniol	#DIV/0!	1	0.0129422	0.00247337	0.170709	0.131069	0.000314367
feed 8-oxogeranial	0.204808	0.138727	0.162233	0.168589	0.0334957		feed 8-oxogeranial	#DIV/0!	0.0129422	1	0.000846305	0.348922	0.0121276	0.000308685
feed nepetalactol	0.795323	0.690331	0.812354	0.766003	0.0660845		feed nepetalactol	#DIV/0!	0.00247337	0.000846305	1	0.189023	0.00234333	0.000296783
feed loganic acid	0.611092	0.019912	0.565655	0.398886	0.328987		feed loganic acid	#DIV/0!	0.170709	0.348922	0.189023	1	0.176768	1.87126e-05
feed loganin	0.010806	0.002455	0.015035	0.009432	0.00640156		feed loganin	#DIV/0!	0.131069	0.0121276	0.00234333	0.176768	1	0.000314247
feed secologanin	20.675	20.1089	21.3794	20.7211	0.636486		feed secologanin	#DIV/0!	0.000314367	0.000308685	0.000296783	1.87126e-05	0.000314247	1
Strain	strictosidine (mg/L)						p-value (t-test)	feed geraniol	feed 8-OH geraniol	feed 8-oxogeranial	feed nepetalactol	feed loganic acid	feed loganin	feed secologanin
	rep 1	rep 2	rep 3	mean	stdev
feed geraniol	0.029599	0.026753	0.028925	0.0284257	0.00148726		feed geraniol	1	1.47067e-05	0.015205	0.000348817	0.12461	0.0291388	0.000972746
feed 8-OH geraniol	0.070086	0.071768	0.070509	0.0707877	0.000874941		feed 8-OH geraniol	1.47067e-05	1	0.0184014	0.000370765	0.149507	0.0289194	0.000978403
feed 8-oxogeranial	0.596625	0.446192	0.41096	0.484592	0.0986094		feed 8-oxogeranial	0.015205	0.0184014	1	0.000394573	0.741919	0.0163015	0.000886753
feed nepetalactol	1.55049	1.63944	1.63972	1.60988	0.0514355		feed nepetalactol	0.000348817	0.000370765	0.000394573	1	0.0140113	0.000293399	0.0011723
feed loganic acid	0.594538	0.115653	0.562164	0.424118	0.267629		feed loganic acid	0.12461	0.149507	0.741919	0.0140113	1	0.135853	0.000344891
feed loganin	0.050896	0.041554	0.054666	0.0490387	0.00675044		feed loganin	0.0291388	0.0289194	0.0163015	0.000293399	0.135853	1	0.000974792
feed secologanin	15.0566	15.2519	13.7909	14.6998	0.793152		feed secologanin	0.000972746	0.000978403	0.000886753	0.0011723	0.000344891	0.000974792	1
