# Supplementary material for: A microbial supply chain for production of the anti-cancer drug vinblastine
Source: Nature. 2022 Aug 31;609(7926):341–7. doi: 10.1038/s41586-022-05157-3 (PMC9452304; doi:10.1038/s41586-022-05157-3)
Supplement: Supplementary file 5 — Source data for Supplementary Fig. 3. [file 41586_2022_5157_MOESM5_ESM.xlsx]

## Sheet: feed geraniol
	loganin (µg/L)						p-values (t-test)
Strain	rep 1	rep 2	rep 3	mean	stdev			MIA-BG+EV	CroCYB5	CroCPR	CroADH2	CroG8H	Cro8HGO-B	CroISY	CroIO	Cro7DLH	Cro7DLGT	CroLAMT	CroSLS	tCroSTR
MIA-BG+EV	32.928		30.213	31.5705	1.91979		MIA-BG+EV	1	#DIV/0!	#DIV/0!	0.240178	0.00202483	0.461754	0.296229	0.880816	0.384248	0.119589	0.21721	0.131278	0.987887
CroCYB5							CroCYB5	#DIV/0!	#DIV/0!	#DIV/0!	#DIV/0!	#DIV/0!	#DIV/0!	#DIV/0!	#DIV/0!	#DIV/0!	#DIV/0!	#DIV/0!	#DIV/0!	#DIV/0!
CroCPR		23.11		23.11			CroCPR	#DIV/0!	#DIV/0!	#DIV/0!	#DIV/0!	#DIV/0!	#DIV/0!	#DIV/0!	#DIV/0!	#DIV/0!	#DIV/0!	#DIV/0!	#DIV/0!	#DIV/0!
CroADH2		33.736	38.573	36.1545	3.42028		CroADH2	0.240178	#DIV/0!	#DIV/0!	1	0.00412066	0.773987	0.181096	0.470308	0.124924	0.0735086	0.0998082	0.0682001	0.696051
CroG8H	61.383	69.382	63.417	64.7273	4.15737		CroG8H	0.00202483	#DIV/0!	#DIV/0!	0.00412066	1	0.0227235	0.00490483	0.00382616	0.000514282	0.00142621	0.000841561	0.000770272	0.0192796
Cro8HGO-B	51.877	35.804	29.161	38.9473	11.6797		Cro8HGO-B	0.461754	#DIV/0!	#DIV/0!	0.773987	0.0227235	1	0.195914	0.374573	0.20273	0.214921	0.119912	0.0778035	0.523412
CroISY	16.262		28.845	22.5535	8.89752		CroISY	0.296229	#DIV/0!	#DIV/0!	0.181096	0.00490483	0.195914	1	0.402437	0.426321	0.73877	0.888318	0.76629	0.511313
CroIO	22.562	28.702	40.154	30.4727	8.92867		CroIO	0.880816	#DIV/0!	#DIV/0!	0.470308	0.00382616	0.374573	0.402437	1	0.681336	0.488008	0.347118	0.19777	0.930725
Cro7DLH	26.903	32.968	23.842	27.9043	4.64467		Cro7DLH	0.384248	#DIV/0!	#DIV/0!	0.124924	0.000514282	0.20273	0.426321	0.681336	1	0.51104	0.413611	0.197514	0.714669
Cro7DLGT	23.025		27.15	25.0875	2.91682		Cro7DLGT	0.119589	#DIV/0!	#DIV/0!	0.0735086	0.00142621	0.214921	0.73877	0.488008	0.51104	1	0.795436	0.450773	0.607892
CroLAMT	16.185	25.308	29.313	23.602	6.72822		CroLAMT	0.21721	#DIV/0!	#DIV/0!	0.0998082	0.000841561	0.119912	0.888318	0.347118	0.413611	0.795436	1	0.586209	0.450069
CroSLS	27.755	19.643	13.275	20.2243	7.25748		CroSLS	0.131278	#DIV/0!	#DIV/0!	0.0682001	0.000770272	0.0778035	0.76629	0.19777	0.197514	0.450773	0.586209	1	0.302593
tCroSTR	15.959	45.133	33.077	31.3897	14.66		tCroSTR	0.987887	#DIV/0!	#DIV/0!	0.696051	0.0192796	0.523412	0.511313	0.930725	0.714669	0.607892	0.450069	0.302593	1
	secologanin (µg/L)
Strain	rep 1	rep 2	rep 3	mean	stdev			MIA-BG+EV	CroCYB5	CroCPR	CroADH2	CroG8H	Cro8HGO-B	CroISY	CroIO	Cro7DLH	Cro7DLGT	CroLAMT	CroSLS	tCroSTR
MIA-BG+EV							MIA-BG+EV	#DIV/0!	#DIV/0!	#DIV/0!	#DIV/0!	#DIV/0!	#DIV/0!	#DIV/0!	#DIV/0!	#DIV/0!	#DIV/0!	#DIV/0!	#DIV/0!	#DIV/0!
CroCYB5							CroCYB5	#DIV/0!	#DIV/0!	#DIV/0!	#DIV/0!	#DIV/0!	#DIV/0!	#DIV/0!	#DIV/0!	#DIV/0!	#DIV/0!	#DIV/0!	#DIV/0!	#DIV/0!
CroCPR							CroCPR	#DIV/0!	#DIV/0!	#DIV/0!	#DIV/0!	#DIV/0!	#DIV/0!	#DIV/0!	#DIV/0!	#DIV/0!	#DIV/0!	#DIV/0!	#DIV/0!	#DIV/0!
CroADH2							CroADH2	#DIV/0!	#DIV/0!	#DIV/0!	#DIV/0!	#DIV/0!	#DIV/0!	#DIV/0!	#DIV/0!	#DIV/0!	#DIV/0!	#DIV/0!	#DIV/0!	#DIV/0!
CroG8H	3.949	0.28		2.1145	2.59437		CroG8H	#DIV/0!	#DIV/0!	#DIV/0!	#DIV/0!	1	#DIV/0!	#DIV/0!	#DIV/0!	#DIV/0!	#DIV/0!	#DIV/0!	#DIV/0!	#DIV/0!
Cro8HGO-B							Cro8HGO-B	#DIV/0!	#DIV/0!	#DIV/0!	#DIV/0!	#DIV/0!	#DIV/0!	#DIV/0!	#DIV/0!	#DIV/0!	#DIV/0!	#DIV/0!	#DIV/0!	#DIV/0!
CroISY							CroISY	#DIV/0!	#DIV/0!	#DIV/0!	#DIV/0!	#DIV/0!	#DIV/0!	#DIV/0!	#DIV/0!	#DIV/0!	#DIV/0!	#DIV/0!	#DIV/0!	#DIV/0!
CroIO							CroIO	#DIV/0!	#DIV/0!	#DIV/0!	#DIV/0!	#DIV/0!	#DIV/0!	#DIV/0!	#DIV/0!	#DIV/0!	#DIV/0!	#DIV/0!	#DIV/0!	#DIV/0!
Cro7DLH							Cro7DLH	#DIV/0!	#DIV/0!	#DIV/0!	#DIV/0!	#DIV/0!	#DIV/0!	#DIV/0!	#DIV/0!	#DIV/0!	#DIV/0!	#DIV/0!	#DIV/0!	#DIV/0!
Cro7DLGT							Cro7DLGT	#DIV/0!	#DIV/0!	#DIV/0!	#DIV/0!	#DIV/0!	#DIV/0!	#DIV/0!	#DIV/0!	#DIV/0!	#DIV/0!	#DIV/0!	#DIV/0!	#DIV/0!
CroLAMT							CroLAMT	#DIV/0!	#DIV/0!	#DIV/0!	#DIV/0!	#DIV/0!	#DIV/0!	#DIV/0!	#DIV/0!	#DIV/0!	#DIV/0!	#DIV/0!	#DIV/0!	#DIV/0!
CroSLS							CroSLS	#DIV/0!	#DIV/0!	#DIV/0!	#DIV/0!	#DIV/0!	#DIV/0!	#DIV/0!	#DIV/0!	#DIV/0!	#DIV/0!	#DIV/0!	#DIV/0!	#DIV/0!
tCroSTR							tCroSTR	#DIV/0!	#DIV/0!	#DIV/0!	#DIV/0!	#DIV/0!	#DIV/0!	#DIV/0!	#DIV/0!	#DIV/0!	#DIV/0!	#DIV/0!	#DIV/0!	#DIV/0!
	strictosidine (µg/L)
Strain	rep 1	rep 2	rep 3	mean	stdev			MIA-BG+EV	CroCYB5	CroCPR	CroADH2	CroG8H	Cro8HGO-B	CroISY	CroIO	Cro7DLH	Cro7DLGT	CroLAMT	CroSLS	tCroSTR
MIA-BG+EV	29.599	26.753	28.925	28.4257	1.48726		MIA-BG+EV	1	#DIV/0!	#DIV/0!	0.503046	6.48435e-05	0.138582	0.846434	0.211814	0.00968143	#DIV/0!	0.595976	0.270647	0.074376
CroCYB5							CroCYB5	#DIV/0!	#DIV/0!	#DIV/0!	#DIV/0!	#DIV/0!	#DIV/0!	#DIV/0!	#DIV/0!	#DIV/0!	#DIV/0!	#DIV/0!	#DIV/0!	#DIV/0!
CroCPR		27.168		27.168			CroCPR	#DIV/0!	#DIV/0!	#DIV/0!	#DIV/0!	#DIV/0!	#DIV/0!	#DIV/0!	#DIV/0!	#DIV/0!	#DIV/0!	#DIV/0!	#DIV/0!	#DIV/0!
CroADH2	27.555	27.059	28.54	27.718	0.753835		CroADH2	0.503046	#DIV/0!	#DIV/0!	1	3.95898e-06	0.111274	0.230348	0.116627	0.00143131	#DIV/0!	0.99549	0.0364636	0.0248739
CroG8H	43.286	43.381	43.65	43.439	0.188804		CroG8H	6.48435e-05	#DIV/0!	#DIV/0!	3.95898e-06	1	0.181482	6.96167e-06	0.00231763	4.67062e-05	#DIV/0!	6.72987e-05	2.42028e-05	0.00144204
Cro8HGO-B	43.6	37.137	28.777	36.5047	7.4317		Cro8HGO-B	0.138582	#DIV/0!	#DIV/0!	0.111274	0.181482	1	0.142124	0.326288	0.478735	#DIV/0!	0.21194	0.323054	0.515329
CroISY	28.372	27.965	29.548	28.6283	0.822042		CroISY	0.846434	#DIV/0!	#DIV/0!	0.230348	6.96167e-06	0.142124	1	0.211944	0.00326897	#DIV/0!	0.321903	0.139761	0.0461752
CroIO	27.896	32.399	33.677	31.324	3.03673		CroIO	0.211814	#DIV/0!	#DIV/0!	0.116627	0.00231763	0.326288	0.211944	1	0.380363	#DIV/0!	0.216302	0.591911	0.699156
Cro7DLH	32.195	34.052	33.143	33.13	0.928568		Cro7DLH	0.00968143	#DIV/0!	#DIV/0!	0.00143131	4.67062e-05	0.478735	0.00326897	0.380363	1	#DIV/0!	0.00749866	0.0234753	0.566279
Cro7DLGT	27.377			27.377			Cro7DLGT	#DIV/0!	#DIV/0!	#DIV/0!	#DIV/0!	#DIV/0!	#DIV/0!	#DIV/0!	#DIV/0!	#DIV/0!	#DIV/0!	#DIV/0!	#DIV/0!	#DIV/0!
CroLAMT		28.346	27.081	27.7135	0.89449		CroLAMT	0.595976	#DIV/0!	#DIV/0!	0.99549	6.72987e-05	0.21194	0.321903	0.216302	0.00749866	#DIV/0!	1	0.0902687	0.0831786
CroSLS	30.316	29.606		29.961	0.502046		CroSLS	0.270647	#DIV/0!	#DIV/0!	0.0364636	2.42028e-05	0.323054	0.139761	0.591911	0.0234753	#DIV/0!	0.0902687	1	0.212933
tCroSTR		33.657	31.083	32.37	1.82009		tCroSTR	0.074376	#DIV/0!	#DIV/0!	0.0248739	0.00144204	0.515329	0.0461752	0.699156	0.566279	#DIV/0!	0.0831786	0.212933	1

## Sheet: feed 8-OH geraniol
	loganin (µg/L)						p-values (t-test)
Strain	rep 1	rep 2	rep 3	mean	stdev			MIA-BG+EV	CroCYB5	CroCPR	CroADH2	CroG8H	Cro8HGO-B	CroISY	CroIO	Cro7DLH	Cro7DLGT	CroLAMT	CroSLS	tCroSTR
MIA-BG+EV							MIA-BG+EV	#DIV/0!	#DIV/0!	#DIV/0!	#DIV/0!	#DIV/0!	#DIV/0!	#DIV/0!	#DIV/0!	#DIV/0!	#DIV/0!	#DIV/0!	#DIV/0!	#DIV/0!
CroCYB5							CroCYB5	#DIV/0!	#DIV/0!	#DIV/0!	#DIV/0!	#DIV/0!	#DIV/0!	#DIV/0!	#DIV/0!	#DIV/0!	#DIV/0!	#DIV/0!	#DIV/0!	#DIV/0!
CroCPR							CroCPR	#DIV/0!	#DIV/0!	#DIV/0!	#DIV/0!	#DIV/0!	#DIV/0!	#DIV/0!	#DIV/0!	#DIV/0!	#DIV/0!	#DIV/0!	#DIV/0!	#DIV/0!
CroADH2							CroADH2	#DIV/0!	#DIV/0!	#DIV/0!	#DIV/0!	#DIV/0!	#DIV/0!	#DIV/0!	#DIV/0!	#DIV/0!	#DIV/0!	#DIV/0!	#DIV/0!	#DIV/0!
CroG8H							CroG8H	#DIV/0!	#DIV/0!	#DIV/0!	#DIV/0!	#DIV/0!	#DIV/0!	#DIV/0!	#DIV/0!	#DIV/0!	#DIV/0!	#DIV/0!	#DIV/0!	#DIV/0!
Cro8HGO-B							Cro8HGO-B	#DIV/0!	#DIV/0!	#DIV/0!	#DIV/0!	#DIV/0!	#DIV/0!	#DIV/0!	#DIV/0!	#DIV/0!	#DIV/0!	#DIV/0!	#DIV/0!	#DIV/0!
CroISY							CroISY	#DIV/0!	#DIV/0!	#DIV/0!	#DIV/0!	#DIV/0!	#DIV/0!	#DIV/0!	#DIV/0!	#DIV/0!	#DIV/0!	#DIV/0!	#DIV/0!	#DIV/0!
CroIO							CroIO	#DIV/0!	#DIV/0!	#DIV/0!	#DIV/0!	#DIV/0!	#DIV/0!	#DIV/0!	#DIV/0!	#DIV/0!	#DIV/0!	#DIV/0!	#DIV/0!	#DIV/0!
Cro7DLH							Cro7DLH	#DIV/0!	#DIV/0!	#DIV/0!	#DIV/0!	#DIV/0!	#DIV/0!	#DIV/0!	#DIV/0!	#DIV/0!	#DIV/0!	#DIV/0!	#DIV/0!	#DIV/0!
Cro7DLGT							Cro7DLGT	#DIV/0!	#DIV/0!	#DIV/0!	#DIV/0!	#DIV/0!	#DIV/0!	#DIV/0!	#DIV/0!	#DIV/0!	#DIV/0!	#DIV/0!	#DIV/0!	#DIV/0!
CroLAMT							CroLAMT	#DIV/0!	#DIV/0!	#DIV/0!	#DIV/0!	#DIV/0!	#DIV/0!	#DIV/0!	#DIV/0!	#DIV/0!	#DIV/0!	#DIV/0!	#DIV/0!	#DIV/0!
CroSLS							CroSLS	#DIV/0!	#DIV/0!	#DIV/0!	#DIV/0!	#DIV/0!	#DIV/0!	#DIV/0!	#DIV/0!	#DIV/0!	#DIV/0!	#DIV/0!	#DIV/0!	#DIV/0!
tCroSTR							tCroSTR	#DIV/0!	#DIV/0!	#DIV/0!	#DIV/0!	#DIV/0!	#DIV/0!	#DIV/0!	#DIV/0!	#DIV/0!	#DIV/0!	#DIV/0!	#DIV/0!	#DIV/0!
	secologanin (µg/L)
Strain	rep 1	rep 2	rep 3	mean	stdev			MIA-BG+EV	CroCYB5	CroCPR	CroADH2	CroG8H	Cro8HGO-B	CroISY	CroIO	Cro7DLH	Cro7DLGT	CroLAMT	CroSLS	tCroSTR
MIA-BG+EV	0.208		0.305	0.2565	0.0685894		MIA-BG+EV	1	#DIV/0!	#DIV/0!	#DIV/0!	0.0105083	0.112893	#DIV/0!	#DIV/0!	0.255745	0.412264	#DIV/0!	#DIV/0!	#DIV/0!
CroCYB5							CroCYB5	#DIV/0!	#DIV/0!	#DIV/0!	#DIV/0!	#DIV/0!	#DIV/0!	#DIV/0!	#DIV/0!	#DIV/0!	#DIV/0!	#DIV/0!	#DIV/0!	#DIV/0!
CroCPR			2.857	2.857			CroCPR	#DIV/0!	#DIV/0!	#DIV/0!	#DIV/0!	#DIV/0!	#DIV/0!	#DIV/0!	#DIV/0!	#DIV/0!	#DIV/0!	#DIV/0!	#DIV/0!	#DIV/0!
CroADH2							CroADH2	#DIV/0!	#DIV/0!	#DIV/0!	#DIV/0!	#DIV/0!	#DIV/0!	#DIV/0!	#DIV/0!	#DIV/0!	#DIV/0!	#DIV/0!	#DIV/0!	#DIV/0!
CroG8H		0.789	0.747	0.768	0.0296985		CroG8H	0.0105083	#DIV/0!	#DIV/0!	#DIV/0!	1	0.344766	#DIV/0!	#DIV/0!	0.641472	0.226072	#DIV/0!	#DIV/0!	#DIV/0!
Cro8HGO-B	1.959	0.743	1.151	1.28433	0.618868		Cro8HGO-B	0.112893	#DIV/0!	#DIV/0!	#DIV/0!	0.344766	1	#DIV/0!	#DIV/0!	0.282326	0.181361	#DIV/0!	#DIV/0!	#DIV/0!
CroISY							CroISY	#DIV/0!	#DIV/0!	#DIV/0!	#DIV/0!	#DIV/0!	#DIV/0!	#DIV/0!	#DIV/0!	#DIV/0!	#DIV/0!	#DIV/0!	#DIV/0!	#DIV/0!
CroIO		1.323		1.323			CroIO	#DIV/0!	#DIV/0!	#DIV/0!	#DIV/0!	#DIV/0!	#DIV/0!	#DIV/0!	#DIV/0!	#DIV/0!	#DIV/0!	#DIV/0!	#DIV/0!	#DIV/0!
Cro7DLH		0.876	0.401	0.6385	0.335876		Cro7DLH	0.255745	#DIV/0!	#DIV/0!	#DIV/0!	0.641472	0.282326	#DIV/0!	#DIV/0!	1	0.594331	#DIV/0!	#DIV/0!	#DIV/0!
Cro7DLGT	0.268	0.633		0.4505	0.258094		Cro7DLGT	0.412264	#DIV/0!	#DIV/0!	#DIV/0!	0.226072	0.181361	#DIV/0!	#DIV/0!	0.594331	1	#DIV/0!	#DIV/0!	#DIV/0!
CroLAMT		0.344		0.344			CroLAMT	#DIV/0!	#DIV/0!	#DIV/0!	#DIV/0!	#DIV/0!	#DIV/0!	#DIV/0!	#DIV/0!	#DIV/0!	#DIV/0!	#DIV/0!	#DIV/0!	#DIV/0!
CroSLS		0.543		0.543			CroSLS	#DIV/0!	#DIV/0!	#DIV/0!	#DIV/0!	#DIV/0!	#DIV/0!	#DIV/0!	#DIV/0!	#DIV/0!	#DIV/0!	#DIV/0!	#DIV/0!	#DIV/0!
tCroSTR							tCroSTR	#DIV/0!	#DIV/0!	#DIV/0!	#DIV/0!	#DIV/0!	#DIV/0!	#DIV/0!	#DIV/0!	#DIV/0!	#DIV/0!	#DIV/0!	#DIV/0!	#DIV/0!
	strictosidine (µg/L)
Strain	rep 1	rep 2	rep 3	mean	stdev			MIA-BG+EV	CroCYB5	CroCPR	CroADH2	CroG8H	Cro8HGO-B	CroISY	CroIO	Cro7DLH	Cro7DLGT	CroLAMT	CroSLS	tCroSTR
MIA-BG+EV	70.086	71.768	70.509	70.7877	0.874941		MIA-BG+EV	1	0.286821	0.446185	0.911451	0.0943997	0.0101768	#DIV/0!	1.53161e-06	1.40533e-06	1.3922e-06	#DIV/0!	9.3729e-07	2.31128e-07
CroCYB5	70.224	70.508	69.411	70.0477	0.569361		CroCYB5	0.286821	1	0.107524	0.447455	0.03336	0.000910404	#DIV/0!	1.00729e-06	9.52169e-07	9.7028e-07	#DIV/0!	5.69082e-07	6.18493e-08
CroCPR	72.126		70.858	71.492	0.896611		CroCPR	0.446185	0.107524	1	0.699905	0.310977	0.0438223	#DIV/0!	3.75651e-05	3.60369e-05	3.65048e-05	#DIV/0!	2.49641e-05	5.5465e-06
CroADH2	70.151	72.866	69.738	70.9183	1.69932		CroADH2	0.911451	0.447455	0.699905	1	0.193834	0.0841848	#DIV/0!	6.43377e-06	5.54764e-06	5.17985e-06	#DIV/0!	4.48311e-06	2.65284e-06
CroG8H	72.88	74.433	71.504	72.939	1.46539		CroG8H	0.0943997	0.03336	0.310977	0.193834	1	0.790206	#DIV/0!	3.48836e-06	3.08028e-06	2.93157e-06	#DIV/0!	2.39859e-06	1.22997e-06
Cro8HGO-B	73.222	73.394	72.932	73.1827	0.233498		Cro8HGO-B	0.0101768	0.000910404	0.0438223	0.0841848	0.790206	1	#DIV/0!	4.89468e-07	4.85869e-07	5.14324e-07	#DIV/0!	2.62023e-07	6.59971e-09
CroISY	30.628			30.628			CroISY	#DIV/0!	#DIV/0!	#DIV/0!	#DIV/0!	#DIV/0!	#DIV/0!	#DIV/0!	#DIV/0!	#DIV/0!	#DIV/0!	#DIV/0!	#DIV/0!	#DIV/0!
CroIO	35.103	33.346	35.386	34.6117	1.1052		CroIO	1.53161e-06	1.00729e-06	3.75651e-05	6.43377e-06	3.48836e-06	4.89468e-07	#DIV/0!	1	0.10229	0.027429	#DIV/0!	0.0533295	0.0217858
Cro7DLH	31.898	33.994	32.079	32.657	1.16141		Cro7DLH	1.40533e-06	9.52169e-07	3.60369e-05	5.54764e-06	3.08028e-06	4.85869e-07	#DIV/0!	0.10229	1	0.26216	#DIV/0!	0.690933	0.530274
Cro7DLGT	30.024	31.789	32.358	31.3903	1.217		Cro7DLGT	1.3922e-06	9.7028e-07	3.65048e-05	5.17985e-06	2.93157e-06	5.14324e-07	#DIV/0!	0.027429	0.26216	1	#DIV/0!	0.383385	0.340665
CroLAMT	32.186			32.186			CroLAMT	#DIV/0!	#DIV/0!	#DIV/0!	#DIV/0!	#DIV/0!	#DIV/0!	#DIV/0!	#DIV/0!	#DIV/0!	#DIV/0!	#DIV/0!	#DIV/0!	#DIV/0!
CroSLS	31.647	33.429	31.761	32.279	0.997559		CroSLS	9.3729e-07	5.69082e-07	2.49641e-05	4.48311e-06	2.39859e-06	2.62023e-07	#DIV/0!	0.0533295	0.690933	0.383385	#DIV/0!	1	0.876063
tCroSTR	31.798	32.301	32.435	32.178	0.335841		tCroSTR	2.31128e-07	6.18493e-08	5.5465e-06	2.65284e-06	1.22997e-06	6.59971e-09	#DIV/0!	0.0217858	0.530274	0.340665	#DIV/0!	0.876063	1

## Sheet: feed 8-oxogeranial (2)
	loganin (µg/L)						p-values (t-test)
Strain	rep 1	rep 2	rep 3	mean	stdev			MIA-BG+EV	CroCYB5	CroCPR	CroADH2	CroG8H	Cro8HGO-B	CroISY	CroIO	Cro7DLH	Cro7DLGT	CroLAMT	CroSLS	tCroSTR
MIA-BG+EV	438.614	386.579	400.633	408.608	26.9188		MIA-BG+EV	1	0.488332	0.0252386	0.14097	0.00239198	0.000475169	0.0110197	0.0058825	0.0110172	0.158324	0.169753	0.00040352	0.0283719
CroCYB5	409.812	409.603	346.585	388.667	36.4441		CroCYB5	0.488332	1	0.0375521	0.270396	0.0066975	0.00206982	0.0440334	0.0111061	0.0170233	0.282953	0.101518	0.00117783	0.122639
CroCPR	275.564	240.635	88.864	201.688	99.2565		CroCPR	0.0252386	0.0375521	1	0.130529	0.50703	0.632393	0.12505	0.845427	0.792446	0.150267	0.0148789	0.144455	0.0780351
CroADH2	350.077	259.106	388.81	332.664	66.5822		CroADH2	0.14097	0.270396	0.130529	1	0.109319	0.0606225	0.699676	0.0805356	0.0698916	0.954465	0.0524349	0.0114485	0.861898
CroG8H	211.101	252.612	272.575	245.429	31.36		CroG8H	0.00239198	0.0066975	0.50703	0.109319	1	0.511835	0.0364678	0.465692	0.278568	0.148185	0.00229495	0.00395744	0.0133457
Cro8HGO-B	244.93	226.644	223	231.525	11.7519		Cro8HGO-B	0.000475169	0.00206982	0.632393	0.0606225	0.511835	1	0.00534808	0.653406	0.356945	0.0891832	0.000918154	0.000274886	0.0018409
CroISY	339.773	292.171	315.267	315.736	23.8045		CroISY	0.0110197	0.0440334	0.12505	0.699676	0.0364678	0.00534808	1	0.0470258	0.0551776	0.781855	0.00745426	0.000695734	0.268179
CroIO	162.226	209.323	274.641	215.397	56.4531		CroIO	0.0058825	0.0111061	0.845427	0.0805356	0.465692	0.653406	0.0470258	1	0.583299	0.103285	0.00409002	0.0325164	0.0237981
Cro7DLH	171.255	101.593	268.859	180.569	84.0213		Cro7DLH	0.0110172	0.0170233	0.792446	0.0698916	0.278568	0.356945	0.0551776	0.583299	1	0.0840205	0.00705673	0.141852	0.0336749
Cro7DLGT	268.943	412.836	305.678	329.152	74.7633		Cro7DLGT	0.158324	0.282953	0.150267	0.954465	0.148185	0.0891832	0.781855	0.103285	0.0840205	1	0.0613777	0.0163299	0.818654
CroLAMT	506.428	439.478	426.56	457.489	42.8719		CroLAMT	0.169753	0.101518	0.0148789	0.0524349	0.00229495	0.000918154	0.00745426	0.00409002	0.00705673	0.0613777	1	0.00109114	0.0138866
CroSLS		55.877	57.069	56.473	0.842871		CroSLS	0.00040352	0.00117783	0.144455	0.0114485	0.00395744	0.000274886	0.000695734	0.0325164	0.141852	0.0163299	0.00109114	1	0.000469598
tCroSTR	366.36	329.873	324.368	340.2	22.8212		tCroSTR	0.0283719	0.122639	0.0780351	0.861898	0.0133457	0.0018409	0.268179	0.0237981	0.0336749	0.818654	0.0138866	0.000469598	1
	secologanin (µg/L)
Strain	rep 1	rep 2	rep 3	mean	stdev			MIA-BG+EV	CroCYB5	CroCPR	CroADH2	CroG8H	Cro8HGO-B	CroISY	CroIO	Cro7DLH	Cro7DLGT	CroLAMT	CroSLS	tCroSTR
MIA-BG+EV	204.808	138.727	162.233	168.589	33.4957		MIA-BG+EV	1	0.411627	0.103859	0.825985	0.304582	0.0282588	0.0670854	0.0112646	0.131242	0.886768	0.166459	0.0114857	0.482019
CroCYB5	137.248	172.113	133.436	147.599	21.3153		CroCYB5	0.411627	1	0.188696	0.533692	0.650843	0.023717	0.106684	0.00670365	0.245047	0.153394	0.0138468	0.00519462	0.825971
CroCPR	110.731	145.3	81.327	112.453	32.0215		CroCPR	0.103859	0.188696	1	0.124562	0.421504	0.643232	0.923311	0.168287	0.957121	0.0381214	0.00913869	0.0401964	0.142701
CroADH2	132.261	160.6	194.335	162.399	31.0763		CroADH2	0.825985	0.533692	0.124562	1	0.380285	0.030581	0.0789171	0.0113239	0.158	0.649953	0.0979649	0.0106036	0.628439
CroG8H	113.793	120.495	174.908	136.399	33.518		CroG8H	0.304582	0.650843	0.421504	0.380285	1	0.162966	0.325031	0.0479098	0.481475	0.156635	0.0295433	0.0235097	0.534503
Cro8HGO-B	107.229	99.4595	102.725	103.138	3.90119		Cro8HGO-B	0.0282588	0.023717	0.643232	0.030581	0.162966	1	0.630048	0.00875693	0.637257	0.000426513	3.14469e-05	0.000352363	0.0118812
CroISY	109.966	87.297	133.108	110.123	22.9057		CroISY	0.0670854	0.106684	0.923311	0.0789171	0.325031	0.630048	1	0.100356	0.88275	0.0132541	0.00269257	0.0183027	0.0727537
CroIO	78.8495	74.5325	88.509	80.6303	7.15641		CroIO	0.0112646	0.00670365	0.168287	0.0113239	0.0479098	0.00875693	0.100356	1	0.198735	0.000232967	3.24875e-05	0.00333149	0.00359954
Cro7DLH	94.526	90.986	156.691	114.068	36.9556		Cro7DLH	0.131242	0.245047	0.957121	0.158	0.481475	0.637257	0.88275	0.198735	1	0.0600889	0.0155425	0.0543647	0.193113
Cro7DLGT	168.31	163.406	183.262	171.659	10.3425		Cro7DLGT	0.886768	0.153394	0.0381214	0.649953	0.156635	0.000426513	0.0132541	0.000232967	0.0600889	1	0.0141034	0.000413871	0.176634
CroLAMT	193.796	204.759	207.474	202.01	7.24134		CroLAMT	0.166459	0.0138468	0.00913869	0.0979649	0.0295433	3.14469e-05	0.00269257	3.24875e-05	0.0155425	0.0141034	1	9.53277e-05	0.0119923
CroSLS		25.175	32.703	28.939	5.3231		CroSLS	0.0114857	0.00519462	0.0401964	0.0106036	0.0235097	0.000352363	0.0183027	0.00333149	0.0543647	0.000413871	9.53277e-05	1	0.00328832
tCroSTR	173.005	139.655	141.663	151.441	18.7018		tCroSTR	0.482019	0.825971	0.142701	0.628439	0.534503	0.0118812	0.0727537	0.00359954	0.193113	0.176634	0.0119923	0.00328832	1
	strictosidine (µg/L)
Strain	rep 1	rep 2	rep 3	mean	stdev			MIA-BG+EV	CroCYB5	CroCPR	CroADH2	CroG8H	Cro8HGO-B	CroISY	CroIO	Cro7DLH	Cro7DLGT	CroLAMT	CroSLS	tCroSTR
MIA-BG+EV	596.625	446.192	410.96	484.592	98.6094		MIA-BG+EV	1	0.975121	0.755939	0.398973	0.262734	0.136825	0.122451	0.357305	0.840975	0.21198	0.113015	0.0642948	0.129603
CroCYB5	523.831	499.562	436.615	486.669	45.0147		CroCYB5	0.975121	1	0.698751	0.149848	0.156714	0.0584472	0.0431642	0.200499	0.797776	0.0387292	0.0401226	0.0178604	0.062282
CroCPR	531.759	529.351	296.108	452.406	135.364		CroCPR	0.755939	0.698751	1	0.33218	0.231858	0.139118	0.129798	0.66545	0.926419	0.208863	0.121397	0.153908	0.130798
CroADH2	510.466	559.885	550.103	540.151	26.1695		CroADH2	0.398973	0.149848	0.33218	1	0.456776	0.163822	0.122866	0.0444372	0.403141	0.164274	0.109741	0.00625173	0.161255
CroG8H	510.671	561.052	672.586	581.436	82.8596		CroG8H	0.262734	0.156714	0.231858	0.456776	1	0.618424	0.593939	0.0554216	0.276975	0.828137	0.539629	0.0191905	0.545259
Cro8HGO-B	693.366	550.688	602.87	615.642	72.1917		Cro8HGO-B	0.136825	0.0584472	0.139118	0.163822	0.618424	1	0.994906	0.0258671	0.169163	0.346405	0.915708	0.0112528	0.877658
CroISY	640.429	545.448	662.167	616.015	62.0713		CroISY	0.122451	0.0431642	0.129798	0.122866	0.593939	0.994906	1	0.0206044	0.159127	0.282647	0.914218	0.00856367	0.874808
CroIO	398.267	345.583	489.337	411.062	72.7259		CroIO	0.357305	0.200499	0.66545	0.0444372	0.0554216	0.0258671	0.0206044	1	0.595581	0.0207854	0.0195852	0.089969	0.0277178
Cro7DLH	523.841	303.611	562.899	463.45	139.796		Cro7DLH	0.840975	0.797776	0.926419	0.403141	0.276975	0.169163	0.159127	0.595581	1	0.259234	0.148742	0.14703	0.157921
Cro7DLGT	586.658	555.213	568.586	570.152	15.7809		Cro7DLGT	0.21198	0.0387292	0.208863	0.164274	0.828137	0.346405	0.282647	0.0207854	0.259234	1	0.245097	0.00383087	0.314007
CroLAMT	601.793	570.448	693.507	621.916	63.9498		CroLAMT	0.113015	0.0401226	0.121397	0.109741	0.539629	0.915708	0.914218	0.0195852	0.148742	0.245097	1	0.00861834	0.948865
CroSLS		197.548	298.481	248.014	71.3704		CroSLS	0.0642948	0.0178604	0.153908	0.00625173	0.0191905	0.0112528	0.00856367	0.089969	0.14703	0.00383087	0.00861834	1	0.0135419
tCroSTR	710.004	623.276	544.818	626.033	82.627		tCroSTR	0.129603	0.062282	0.130798	0.161255	0.545259	0.877658	0.874808	0.0277178	0.157921	0.314007	0.948865	0.0135419	1

## Sheet: feed nepetalactol
	loganin (µg/L)						p-values (t-test)
Strain	rep 1	rep 2	rep 3	mean	stdev			MIA-BG+EV	CroCYB5	CroCPR	CroADH2	CroG8H	Cro8HGO-B	CroISY	CroIO	Cro7DLH	Cro7DLGT	CroLAMT	CroSLS	tCroSTR
MIA-BG+EV	4660.26	3742.83	4756.44	4386.51	559.512		MIA-BG+EV	1	0.849889	0.463862	0.124095	0.467445	0.120943	0.151802	0.674092	0.293134	0.158552	0.0985943	0.786383	0.0797173
CroCYB5	4043.64	4564.65	4335.37	4314.56	261.126		CroCYB5	0.849889	1	0.357552	0.0493791	0.265965	0.0710223	0.100142	0.238934	0.0401543	0.0745562	0.0202256	0.559653	0.0141801
CroCPR	4017.2	4795.61	5864.66	4892.49	927.536		CroCPR	0.463862	0.357552	1	0.606269	0.805657	0.451004	0.482259	0.54229	0.843959	0.663866	0.644604	0.553639	0.57985
CroADH2	4812.66	5797.01	5090.62	5233.43	507.474		CroADH2	0.124095	0.0493791	0.606269	1	0.288968	0.674464	0.711723	0.0785407	0.19938	0.922289	0.867411	0.138906	0.989531
CroG8H	4414.03	5304.65	4479.88	4732.85	496.286		CroG8H	0.467445	0.265965	0.805657	0.288968	1	0.236435	0.282592	0.5332	0.87888	0.358006	0.259286	0.592989	0.205349
Cro8HGO-B	6319.63	5335.59	4775.33	5476.85	781.784		Cro8HGO-B	0.120943	0.0710223	0.451004	0.674464	0.236435	1	0.993382	0.106711	0.198621	0.632599	0.563666	0.137036	0.631794
CroISY	6274.77	4493.9	5643.62	5470.76	902.935		CroISY	0.151802	0.100142	0.482259	0.711723	0.282592	0.993382	1	0.148435	0.25668	0.670359	0.616442	0.174266	0.680174
CroIO	4635.43	4470.47	4497.99	4534.63	88.3734		CroIO	0.674092	0.238934	0.54229	0.0785407	0.5332	0.106711	0.148435	1	0.0179638	0.123387	0.024254	0.923484	0.0144875
Cro7DLH	4791.71	4709.71	4837.92	4779.78	64.9313		Cro7DLH	0.293134	0.0401543	0.843959	0.19938	0.87888	0.198621	0.25668	0.0179638	1	0.288654	0.0911857	0.36301	0.0524265
Cro7DLGT	5101.38	5799.72	4661.38	5187.49	574.036		Cro7DLGT	0.158552	0.0745562	0.663866	0.922289	0.358006	0.632599	0.670359	0.123387	0.288654	1	0.970627	0.183184	0.916112
CroLAMT	5477.69	5163.97	4876.85	5172.84	300.517		CroLAMT	0.0985943	0.0202256	0.644604	0.867411	0.259286	0.563666	0.616442	0.024254	0.0911857	0.970627	1	0.102237	0.824368
CroSLS	4757.28	3981.32	4783.09	4507.23	455.632		CroSLS	0.786383	0.559653	0.553639	0.138906	0.592989	0.137036	0.174266	0.923484	0.36301	0.183184	0.102237	1	0.0791203
tCroSTR	5522.21	4970.99	5193.11	5228.77	277.332		tCroSTR	0.0797173	0.0141801	0.57985	0.989531	0.205349	0.631794	0.680174	0.0144875	0.0524265	0.916112	0.824368	0.0791203	1
	secologanin (µg/L)
Strain	rep 1	rep 2	rep 3	mean	stdev			MIA-BG+EV	CroCYB5	CroCPR	CroADH2	CroG8H	Cro8HGO-B	CroISY	CroIO	Cro7DLH	Cro7DLGT	CroLAMT	CroSLS	tCroSTR
MIA-BG+EV	795.323	690.331	812.354	766.003	66.0845		MIA-BG+EV	1	0.41451	0.902749	0.892487	0.912451	0.0206192	0.198113	0.043124	0.136485	0.881676	0.742327	0.202552	0.0256525
CroCYB5	758.456	738.32	677.979	724.918	41.8789		CroCYB5	0.41451	1	0.61713	0.127187	0.274325	0.0222143	0.0582604	0.0532765	0.271437	0.260996	0.758914	0.060017	0.0275527
CroCPR	611.192	776.137	951.864	779.731	170.364		CroCPR	0.902749	0.61713	1	0.937362	0.861299	0.135761	0.523912	0.239432	0.370331	0.954581	0.760295	0.528312	0.16982
CroADH2	769.858	769.308	775.342	771.503	3.33631		CroADH2	0.892487	0.127187	0.937362	1	0.542103	0.00315409	0.125729	0.00244129	0.0326464	0.946331	0.613629	0.130151	0.00241544
CroG8H	784.644	732.229	766.688	761.187	26.637		CroG8H	0.912451	0.274325	0.861299	0.542103	1	0.00611684	0.110247	0.00806771	0.0636153	0.720536	0.757365	0.113855	0.00584747
Cro8HGO-B	532.836	605.12	628.211	588.722	49.757		Cro8HGO-B	0.0206192	0.0222143	0.135761	0.00315409	0.00611684	1	0.00678512	0.20122	0.101695	0.0101161	0.0576827	0.00696524	0.586768
CroISY	939.517	800.31	823.991	854.606	74.4823		CroISY	0.198113	0.0582604	0.523912	0.125729	0.110247	0.00678512	1	0.0105441	0.0268725	0.19011	0.171783	0.990674	0.00760654
CroIO	622.065	679.448	622.629	641.381	32.9685		CroIO	0.043124	0.0532765	0.239432	0.00244129	0.00806771	0.20122	0.0105441	1	0.379889	0.0178161	0.134652	0.010877	0.366821
Cro7DLH	641.839	651.365	735.209	676.138	51.3785		Cro7DLH	0.136485	0.271437	0.370331	0.0326464	0.0636153	0.101695	0.0268725	0.379889	1	0.0761133	0.318151	0.0276133	0.158538
Cro7DLGT	746.814	829.955	743.819	773.529	48.889		Cro7DLGT	0.881676	0.260996	0.954581	0.946331	0.720536	0.0101161	0.19011	0.0178161	0.0761133	1	0.634517	0.195073	0.0113802
CroLAMT	827.032	752.936	650.573	743.514	88.606		CroLAMT	0.742327	0.758914	0.760295	0.613629	0.757365	0.0576827	0.171783	0.134652	0.318151	0.634517	1	0.175005	0.077637
CroSLS	924.985	775.56	860.997	853.847	74.9686		CroSLS	0.202552	0.060017	0.528312	0.130151	0.113855	0.00696524	0.990674	0.010877	0.0276133	0.195073	0.175005	1	0.00782813
tCroSTR	611.473	569.502	650.918	610.631	40.7145		tCroSTR	0.0256525	0.0275527	0.16982	0.00241544	0.00584747	0.586768	0.00760654	0.366821	0.158538	0.0113802	0.077637	0.00782813	1
	strictosidine (µg/L)
Strain	rep 1	rep 2	rep 3	mean	stdev			MIA-BG+EV	CroCYB5	CroCPR	CroADH2	CroG8H	Cro8HGO-B	CroISY	CroIO	Cro7DLH	Cro7DLGT	CroLAMT	CroSLS	tCroSTR
MIA-BG+EV	1550.49	1639.44	1639.72	1609.88	51.4355		MIA-BG+EV	1	5.35948e-05	0.00215236	0.414007	0.171522	0.0240671	0.16138	0.00147336	0.0330221	0.62411	0.235637	0.000544967	0.000406735
CroCYB5	2346.51	2391.52	2455.07	2397.7	54.5455		CroCYB5	5.35948e-05	1	0.659641	0.0276461	7.32065e-05	1.16279e-05	0.179654	0.00380173	0.0106566	0.0865612	0.00121533	0.548916	0.269688
CroCPR	2645.73	2243.99	2475.18	2454.97	201.628		CroCPR	0.00215236	0.659641	1	0.0343359	0.00293812	0.00121101	0.166998	0.0325196	0.026654	0.0838364	0.00336373	0.988419	0.337877
CroADH2	2137.39	1615.96	1576.63	1776.66	313.018		CroADH2	0.414007	0.0276461	0.0343359	1	0.621229	0.196918	0.466338	0.217377	0.483035	0.961254	0.197607	0.0264419	0.047265
CroG8H	1693.45	1623.08	1719.89	1678.81	50.0409		CroG8H	0.171522	7.32065e-05	0.00293812	0.621229	1	0.00432609	0.227589	0.0027165	0.0650304	0.789204	0.116813	0.000747848	0.000593519
Cro8HGO-B	1513.62	1473.43	1502.7	1496.58	20.78		Cro8HGO-B	0.0240671	1.16279e-05	0.00121101	0.196918	0.00432609	1	0.0915375	0.00036877	0.0110618	0.402217	0.692409	0.000268436	0.000155307
CroISY	2373.32	2094.7	1575.11	2014.38	405.118		CroISY	0.16138	0.179654	0.166998	0.466338	0.227589	0.0915375	1	0.887892	0.77024	0.523573	0.0945092	0.150071	0.28183
CroIO	2146.16	1993.91	2010.64	2050.24	83.4908		CroIO	0.00147336	0.00380173	0.0325196	0.217377	0.0027165	0.00036877	0.887892	1	0.349294	0.364641	0.00777974	0.0118448	0.0246748
Cro7DLH	1953.04	2094.18	1758.36	1935.19	168.62		Cro7DLH	0.0330221	0.0106566	0.026654	0.483035	0.0650304	0.0110618	0.77024	0.349294	1	0.585687	0.0303895	0.0143103	0.0286447
Cro7DLGT	1587.97	2307.75	1382.51	1759.41	485.858		Cro7DLGT	0.62411	0.0865612	0.0838364	0.961254	0.789204	0.402217	0.523573	0.364641	0.585687	1	0.361727	0.0758945	0.124986
CroLAMT	1615.11	1494.66	1236.7	1448.83	193.325		CroLAMT	0.235637	0.00121533	0.00336373	0.197607	0.116813	0.692409	0.0945092	0.00777974	0.0303895	0.361727	1	0.00180845	0.00232945
CroSLS	2584.28	2460.33	2313.79	2452.8	135.401		CroSLS	0.000544967	0.548916	0.988419	0.0264419	0.000747848	0.000268436	0.150071	0.0118448	0.0143103	0.0758945	0.00180845	1	0.225204
tCroSTR	2424.07	2230.23	2286.85	2313.72	99.6748		tCroSTR	0.000406735	0.269688	0.337877	0.047265	0.000593519	0.000155307	0.28183	0.0246748	0.0286447	0.124986	0.00232945	0.225204	1

## Sheet: feed loganic acid
	loganin (µg/L)						p-values (t-test)
Strain	rep 1	rep 2	rep 3	mean	stdev			MIA-BG+EV	CroCYB5	CroCPR	CroADH2	CroG8H	Cro8HGO-B	CroISY	CroIO	Cro7DLH	Cro7DLGT	CroLAMT	CroSLS	tCroSTR
MIA-BG+EV	3447.58	53.102	3412.74	2304.48	1949.83		MIA-BG+EV	1	0.114673	0.885526	0.491307	0.770484	0.571261	0.298297	0.79618	0.912951	0.486082	0.795988	0.69025	0.948395
CroCYB5	63.7095	28.26	29.675	40.5482	20.0708		CroCYB5	0.114673	1	0.115888	0.111913	0.000346566	3.62668e-05	0.342684	0.00104841	2.50539e-05	0.105572	0.00015936	2.09461e-06	1.66418e-06
CroCPR	42.4605	3096.04	3077.54	2072.01	1757.67		CroCPR	0.885526	0.115888	1	0.567148	0.910661	0.673051	0.334822	0.939053	0.925868	0.561257	0.94076	0.817385	0.775469
CroADH2	68.4135	2073.02	1839.91	1327.11	1096.28		CroADH2	0.491307	0.111913	0.567148	1	0.396001	0.680788	0.5598	0.382086	0.256918	0.995081	0.363779	0.479202	0.172031
CroG8H	2282.46	1820.81	1744.1	1949.12	291.213		CroG8H	0.770484	0.000346566	0.910661	0.396001	1	0.140303	0.151208	0.899308	0.311982	0.380232	0.857886	0.502487	0.0698361
Cro8HGO-B	1763.38	1520.84	1544.19	1609.47	133.8		Cro8HGO-B	0.571261	3.62668e-05	0.673051	0.680788	0.140303	1	0.26265	0.192418	0.0102432	0.665974	0.0763138	0.0731088	0.00116604
CroISY	105.749	74.9705	2061.81	747.509	1138.32		CroISY	0.298297	0.342684	0.334822	0.5598	0.151208	0.26265	1	0.149367	0.0984028	0.558319	0.137974	0.17822	0.0682651
CroIO	1724.17	1795.16	2442.77	1987.37	395.982		CroIO	0.79618	0.00104841	0.939053	0.382086	0.899308	0.192418	0.149367	1	0.495765	0.367175	0.989887	0.51507	0.167715
Cro7DLH	2140.77	2025.11	2353.05	2172.97	166.326		Cro7DLH	0.912951	2.50539e-05	0.925868	0.256918	0.311982	0.0102432	0.0984028	0.495765	1	0.242775	0.345682	0.0284209	0.128652
Cro7DLGT	2137.79	117.481	1708.71	1321.33	1064.41		Cro7DLGT	0.486082	0.105572	0.561257	0.995081	0.380232	0.665974	0.558319	0.367175	0.242775	1	0.348025	0.462256	0.160577
CroLAMT	1714.59	2175.49	2082.88	1990.99	243.804		CroLAMT	0.795988	0.00015936	0.94076	0.363779	0.857886	0.0763138	0.137974	0.989887	0.345682	0.348025	1	0.312862	0.0598435
CroSLS	1865.65	1861.01	1738.12	1821.59	72.3256		CroSLS	0.69025	2.09461e-06	0.817385	0.479202	0.502487	0.0731088	0.17822	0.51507	0.0284209	0.462256	0.312862	1	0.00112271
tCroSTR	2283.91	2463.51	2398.86	2382.1	90.9675		tCroSTR	0.948395	1.66418e-06	0.775469	0.172031	0.0698361	0.00116604	0.0682651	0.167715	0.128652	0.160577	0.0598435	0.00112271	1
	secologanin (µg/L)
Strain	rep 1	rep 2	rep 3	mean	stdev			MIA-BG+EV	CroCYB5	CroCPR	CroADH2	CroG8H	Cro8HGO-B	CroISY	CroIO	Cro7DLH	Cro7DLGT	CroLAMT	CroSLS	tCroSTR
MIA-BG+EV	611.092	19.912	565.655	398.887	328.987		MIA-BG+EV	1	0.111695	0.771714	0.302313	0.682345	0.213668	0.206295	0.165464	0.897618	0.500766	0.705931	0.211138	0.632137
CroCYB5	17.4985	8.2495	11.738	12.4953	4.67078		CroCYB5	0.111695	1	0.117344	0.236634	0.0670309	0.00888285	0.306012	0.000431979	0.000130358	0.112317	0.00111678	0.00242806	0.000158276
CroCPR	11.0455	759.404	712.781	494.41	419.255		CroCPR	0.771714	0.117344	1	0.25315	0.510657	0.194892	0.187128	0.159759	0.790517	0.387175	0.51662	0.193236	0.986442
CroADH2	21.7325	336.745	81.9985	146.825	167.213		CroADH2	0.302313	0.236634	0.25315	1	0.363806	0.774355	0.680436	0.509864	0.0504687	0.573904	0.16804	0.764621	0.0266015
CroG8H	530.974	167.008	204.901	300.961	200.096		CroG8H	0.682345	0.0670309	0.510657	0.363806	1	0.191604	0.199728	0.124811	0.355165	0.707175	0.880007	0.186586	0.176555
Cro8HGO-B	158.637	86.7565	104.039	116.478	37.5198		Cro8HGO-B	0.213668	0.00888285	0.194892	0.774355	0.191604	1	0.773761	0.151276	0.000974544	0.346033	0.00874389	0.972593	0.000750267
CroISY	27.9575	21.214	233.071	94.0808	120.416		CroISY	0.206295	0.306012	0.187128	0.680436	0.199728	0.773761	1	0.818004	0.0115825	0.336254	0.0450437	0.778056	0.00652278
CroIO	70.7105	72.4625	87.6705	76.9478	9.32733		CroIO	0.165464	0.000431979	0.159759	0.509864	0.124811	0.151276	0.818004	1	0.000267473	0.222232	0.00278979	0.0714461	0.00028597
Cro7DLH	455.444	451.454	368.711	425.203	48.9643		Cro7DLH	0.897618	0.000130358	0.790517	0.0504687	0.355165	0.000974544	0.0115825	0.000267473	1	0.172935	0.0866406	0.000633907	0.177377
Cro7DLGT	419.98	38.53	250.951	236.487	191.136		Cro7DLGT	0.500766	0.112317	0.387175	0.573904	0.707175	0.346033	0.336254	0.222232	0.172935	1	0.510227	0.338397	0.0861275
CroLAMT	259.089	386.065	316.224	320.459	63.5941		CroLAMT	0.705931	0.00111678	0.51662	0.16804	0.880007	0.00874389	0.0450437	0.00278979	0.0866406	0.510227	1	0.00663825	0.0245844
CroSLS	141.659	90.12	114.772	115.517	25.7776		CroSLS	0.211138	0.00242806	0.193236	0.764621	0.186586	0.972593	0.778056	0.0714461	0.000633907	0.338397	0.00663825	1	0.00054791
tCroSTR	499.539	437.769	559.188	498.832	60.7123		tCroSTR	0.632137	0.000158276	0.986442	0.0266015	0.176555	0.000750267	0.00652278	0.00028597	0.177377	0.0861275	0.0245844	0.00054791	1
	strictosidine (µg/L)
Strain	rep 1	rep 2	rep 3	mean	stdev			MIA-BG+EV	CroCYB5	CroCPR	CroADH2	CroG8H	Cro8HGO-B	CroISY	CroIO	Cro7DLH	Cro7DLGT	CroLAMT	CroSLS	tCroSTR
MIA-BG+EV	594.538	115.653	562.163	424.118	267.629		MIA-BG+EV	1	0.0992631	0.667746	0.160545	0.178471	0.139364	0.132948	0.0939659	0.387225	0.385389	0.253556	0.0953263	0.606329
CroCYB5	147.357	46.3485	68.009	87.2382	53.1789		CroCYB5	0.0992631	1	0.137638	0.230798	0.254075	0.320908	0.231148	0.962736	0.00526053	0.0629052	0.0859918	0.982655	0.00476734
CroCPR	75.0875	464.472	454.269	331.276	221.925		CroCPR	0.667746	0.137638	1	0.247625	0.28002	0.208746	0.197181	0.128293	0.678249	0.652582	0.42132	0.130587	0.972727
CroADH2	176.048	195.094	84.7745	151.972	58.969		CroADH2	0.160545	0.230798	0.247625	1	0.880212	0.718254	0.615544	0.131184	0.0298314	0.190392	0.36006	0.136131	0.0164224
CroG8H	253.643	109.291	120.681	161.205	80.2558		CroG8H	0.178471	0.254075	0.28002	0.880212	1	0.652501	0.579842	0.183651	0.0808853	0.258315	0.491123	0.190977	0.0353203
Cro8HGO-B	191.974	105.574	106.694	134.747	49.5631		Cro8HGO-B	0.139364	0.320908	0.208746	0.718254	0.652501	1	0.949519	0.174448	0.012097	0.132143	0.228859	0.182161	0.00901124
CroISY	150.706	116.942	130.48	132.709	16.9921		CroISY	0.132948	0.231148	0.197181	0.615544	0.579842	0.949519	1	0.0211805	0.0011991	0.104828	0.165873	0.0149224	0.00345709
CroIO	83.946	72.403	100.626	85.6585	14.1895		CroIO	0.0939659	0.962736	0.128293	0.131184	0.183651	0.174448	0.0211805	1	0.000322545	0.0459445	0.0517229	0.820809	0.00150797
Cro7DLH	279.966	246.772	294.373	273.704	24.4111		Cro7DLH	0.387225	0.00526053	0.678249	0.0298314	0.0808853	0.012097	0.0011991	0.000322545	1	0.864837	0.243391	0.000237818	0.14371
Cro7DLGT	375.214	246.887	164.81	262.304	106.046		Cro7DLGT	0.385389	0.0629052	0.652582	0.190392	0.258315	0.132143	0.104828	0.0459445	0.864837	1	0.526574	0.0469228	0.343874
CroLAMT	129.903	215.887	283.787	209.859	77.1189		CroLAMT	0.253556	0.0859918	0.42132	0.36006	0.491123	0.228859	0.165873	0.0517229	0.243391	0.526574	1	0.0528801	0.0813103
CroSLS	96.975	80.4995	86.3965	87.957	8.34787		CroSLS	0.0953263	0.982655	0.130587	0.136131	0.190977	0.182161	0.0149224	0.820809	0.000237818	0.0469228	0.0528801	1	0.00144012
tCroSTR	339.48	280.168	388.576	336.074	54.2839		tCroSTR	0.606329	0.00476734	0.972727	0.0164224	0.0353203	0.00901124	0.00345709	0.00150797	0.14371	0.343874	0.0813103	0.00144012	1

## Sheet: feed loganin
	loganin (µg/L)						p-values (t-test)
Strain	rep 1	rep 2	rep 3	mean	stdev			MIA-BG+EV	CroCYB5	CroCPR	CroADH2	CroG8H	Cro8HGO-B	CroISY	CroIO	Cro7DLH	Cro7DLGT	CroLAMT	CroSLS	tCroSTR
MIA-BG+EV	58301.2	57431.2	66293.8	60675.4	4885.08		MIA-BG+EV	1	0.101623	0.842693	0.249175	0.214779	0.212361	0.162427	0.401226	0.0791485	0.33491	0.385621	0.254622	0.0276785
CroCYB5	63684.6	71790.2	70617	68697.3	4380.53		CroCYB5	0.101623	1	0.139819	0.531855	0.594123	0.514298	0.652956	0.697594	0.827573	0.407904	0.21509	0.406224	0.455633
CroCPR	55666.9	65097.6	63857.7	61540.8	5124.52		CroCPR	0.842693	0.139819	1	0.331236	0.28808	0.291064	0.224583	0.476749	0.117734	0.437438	0.524233	0.348846	0.0409372
CroADH2	64998.5	61767.6	71496.5	66087.5	4955.04		CroADH2	0.249175	0.531855	0.331236	1	0.919125	0.979142	0.817683	0.977819	0.574128	0.825667	0.579591	0.884915	0.187175
CroG8H	61050.3	70220.4	68287.9	66519.6	4834.04		CroG8H	0.214779	0.594123	0.28808	0.919125	1	0.933671	0.901132	0.967797	0.653265	0.747609	0.500719	0.796402	0.212873
Cro8HGO-B	61391.4	69220.2	67964.1	66191.9	4204.52		Cro8HGO-B	0.212361	0.514298	0.291064	0.979142	0.933671	1	0.823071	0.990607	0.546558	0.792981	0.520654	0.850982	0.1488
CroISY	62872.1	66967.8	71179.4	67006.4	4153.82		CroISY	0.162427	0.652956	0.224583	0.817683	0.901132	0.823071	1	0.903846	0.730577	0.645091	0.385851	0.678534	0.208766
CroIO	58673.9	76333.8	63785.2	66264.3	9087.2		CroIO	0.401226	0.697594	0.476749	0.977819	0.967797	0.990607	0.903846	1	0.761381	0.85888	0.707123	0.903027	0.428539
Cro7DLH	67185.8	66178.5	70719.2	68027.8	2384.6		Cro7DLH	0.0791485	0.827573	0.117734	0.574128	0.653265	0.546558	0.730577	0.761381	1	0.42004	0.166208	0.40398	0.174629
Cro7DLGT	59579.2	69507.7	66290	65125.6	5065.61		Cro7DLGT	0.33491	0.407904	0.437438	0.825667	0.747609	0.792981	0.645091	0.85888	0.42004	1	0.76576	0.920736	0.135573
CroLAMT	65683.7	60137.8	66197.9	64006.4	3360.23		CroLAMT	0.385621	0.21509	0.524233	0.579591	0.500719	0.520654	0.385851	0.707123	0.166208	0.76576	1	0.642143	0.0364843
CroSLS	68476.4	60966.5	67118.5	65520.5	4001.84		CroSLS	0.254622	0.406224	0.348846	0.884915	0.796402	0.850982	0.678534	0.903027	0.40398	0.920736	0.642143	1	0.101623
tCroSTR	73120.5	70716	69140.5	70992.3	2004.37		tCroSTR	0.0276785	0.455633	0.0409372	0.187175	0.212873	0.1488	0.208766	0.428539	0.174629	0.135573	0.0364843	0.101623	1
	secologanin (µg/L)
Strain	rep 1	rep 2	rep 3	mean	stdev			MIA-BG+EV	CroCYB5	CroCPR	CroADH2	CroG8H	Cro8HGO-B	CroISY	CroIO	Cro7DLH	Cro7DLGT	CroLAMT	CroSLS	tCroSTR
MIA-BG+EV	10.806	2.455	15.035	9.432	6.40156		MIA-BG+EV	1	0.129936	0.707149	0.714404	0.72381	0.981055	0.830646	0.721317	0.588221	0.796232	0.568758	0.67888	0.405308
CroCYB5	1.696	2.179	3.184	2.353	0.759107		CroCYB5	0.129936	1	0.134797	0.126783	0.000621474	0.00076646	0.35487	0.00081339	0.0226344	0.0710153	0.00310826	0.0429194	0.000615882
CroCPR	2.29	11.576	8.848	7.57133	4.77282		CroCPR	0.707149	0.134797	1	0.988355	0.878902	0.565624	0.952711	0.883508	0.893084	0.501352	0.236651	0.990874	0.138151
CroADH2	2.517	8.639	11.738	7.63133	4.69236		CroADH2	0.714404	0.126783	0.988355	1	0.893093	0.57242	0.960047	0.897754	0.876732	0.506182	0.236903	0.995265	0.137009
CroG8H	7.259	8.449	8.361	8.023	0.663105		CroG8H	0.72381	0.000621474	0.878902	0.893093	1	0.144563	0.989814	0.979474	0.53625	0.463635	0.0593677	0.828629	0.00965954
Cro8HGO-B	8.133	10.173	9.706	9.33733	1.0688		Cro8HGO-B	0.981055	0.00076646	0.565624	0.57242	0.144563	1	0.809003	0.154467	0.190326	0.692209	0.176736	0.403067	0.0357052
CroISY	3.118	2.125	18.608	7.95033	9.24315		CroISY	0.830646	0.35487	0.952711	0.960047	0.989814	0.809003	1	0.992063	0.88936	0.674148	0.515232	0.954698	0.405822
CroIO	7.811	7.359	8.851	8.007	0.765067		CroIO	0.721317	0.00081339	0.883508	0.897754	0.979474	0.154467	0.992063	1	0.548605	0.462109	0.0604857	0.836366	0.0102682
Cro7DLH	5.035	9.368	7.011	7.138	2.16929		Cro7DLH	0.588221	0.0226344	0.893084	0.876732	0.53625	0.190326	0.88936	0.548605	1	0.370887	0.0668377	0.836292	0.0216693
Cro7DLGT	13.673	3.976	14.828	10.8257	5.96003		Cro7DLGT	0.796232	0.0710153	0.501352	0.506182	0.463635	0.692209	0.674148	0.462109	0.370887	1	0.789424	0.45143	0.578404
CroLAMT	13.426	9.031	13.212	11.8897	2.47799		CroLAMT	0.568758	0.00310826	0.236651	0.236903	0.0593677	0.176736	0.515232	0.0604857	0.0668377	0.789424	1	0.130502	0.56242
CroSLS	11.082	6.131	5.62	7.611	3.01681		CroSLS	0.67888	0.0429194	0.990874	0.995265	0.828629	0.403067	0.954698	0.836366	0.836292	0.45143	0.130502	1	0.0552276
tCroSTR	11.175	13.181	14.613	12.9897	1.72697		tCroSTR	0.405308	0.000615882	0.138151	0.137009	0.00965954	0.0357052	0.405822	0.0102682	0.0216693	0.578404	0.56242	0.0552276	1
	strictosidine (µg/L)
Strain	rep 1	rep 2	rep 3	mean	stdev			MIA-BG+EV	CroCYB5	CroCPR	CroADH2	CroG8H	Cro8HGO-B	CroISY	CroIO	Cro7DLH	Cro7DLGT	CroLAMT	CroSLS	tCroSTR
MIA-BG+EV	50.896	41.554	54.666	49.0387	6.75044		MIA-BG+EV	1	0.186342	0.738373	0.656632	0.193052	0.820195	0.484711	0.572101	0.635332	0.605404	0.328579	0.282272	0.0429691
CroCYB5	37.101	44.975	43.202	41.7593	4.13049		CroCYB5	0.186342	1	0.0911368	0.0191886	0.711694	0.0648338	0.0639415	0.221169	0.0210396	0.0519226	0.0145166	0.0679205	0.00850484
CroCPR	46.827	49.778	46.157	47.5873	1.92652		CroCPR	0.738373	0.0911368	1	0.0467934	0.0294129	0.733958	0.229932	0.619891	0.0659882	0.235833	0.0367021	0.167545	0.0155206
CroADH2	51.473	51.051	50.223	50.9157	0.635894		CroADH2	0.656632	0.0191886	0.0467934	1	0.00123901	0.0269771	0.578253	0.0940488	0.864859	0.789128	0.170614	0.309329	0.0266582
CroG8H	42.792	44.378	41.156	42.7753	1.61106		CroG8H	0.193052	0.711694	0.0294129	0.00123901	1	0.0113082	0.0570291	0.191914	0.00266835	0.0366119	0.00446733	0.0688002	0.00691793
Cro8HGO-B	48.144	46.749	49.334	48.0757	1.29385		Cro8HGO-B	0.820195	0.0648338	0.733958	0.0269771	0.0113082	1	0.256863	0.470802	0.0551853	0.269976	0.0355205	0.180718	0.0160682
CroISY	54.358	46.108	59.278	53.248	6.6548		CroISY	0.484711	0.0639415	0.229932	0.578253	0.0570291	0.256863	1	0.18785	0.610946	0.760056	0.91088	0.543897	0.0887589
CroIO	50.165	43.083	45.736	46.328	3.57792		CroIO	0.572101	0.221169	0.619891	0.0940488	0.191914	0.470802	0.18785	1	0.0998742	0.191935	0.0487379	0.143458	0.0155281
Cro7DLH	49.428	51.691	52.125	51.0813	1.44818		Cro7DLH	0.635332	0.0210396	0.0659882	0.864859	0.00266835	0.0551853	0.610946	0.0998742	1	0.838082	0.224313	0.322471	0.0287239
Cro7DLGT	54.309	54.574	46.233	51.7053	4.74103		Cro7DLGT	0.605404	0.0519226	0.235833	0.789128	0.0366119	0.269976	0.760056	0.191935	0.838082	1	0.558177	0.3981	0.0488635
CroLAMT	55.803	50.468	54.969	53.7467	2.86987		CroLAMT	0.328579	0.0145166	0.0367021	0.170614	0.00446733	0.0355205	0.91088	0.0487379	0.224313	0.558177	1	0.535715	0.0571393
CroSLS	47.016	58.978	68.073	58.0223	10.561		CroSLS	0.282272	0.0679205	0.167545	0.309329	0.0688002	0.180718	0.543897	0.143458	0.322471	0.3981	0.535715	1	0.322731
tCroSTR	75.084	65.323	59.42	66.609	7.91079		tCroSTR	0.0429691	0.00850484	0.0155206	0.0266582	0.00691793	0.0160682	0.0887589	0.0155281	0.0287239	0.0488635	0.0571393	0.322731	1

## Sheet: feed secologanin (2)
	loganin (µg/L)						p-values (t-test)
Strain	rep 1	rep 2	rep 3	mean	stdev			MIA-BG+EV	CroCYB5	CroCPR	CroADH2	CroG8H	Cro8HGO-B	CroISY	CroIO	Cro7DLH	Cro7DLGT	CroLAMT	CroSLS	tCroSTR
MIA-BG+EV	19.395	13.9695	16.0175	16.4607	2.73976		MIA-BG+EV	1	0.246562	0.957831	0.65684	0.323651	0.374445	0.242099	0.319356	0.878173	0.00309912	0.651296	0.561906	0.34673
CroCYB5	22.6065	15.2635	25.344	21.0713	5.21265		CroCYB5	0.246562	1	0.613377	0.769095	0.580259	0.378957	0.534679	0.973022	0.330058	0.0847042	0.155367	0.144494	0.112043
CroCPR	30.54	13.144	6.9205	16.8682	12.2422		CroCPR	0.957831	0.613377	1	0.810567	0.782012	0.374893	0.399272	0.637292	0.995804	0.18491	0.863995	0.828145	0.695456
CroADH2	17.4565	29.1535	10.8085	19.1395	9.28758		CroADH2	0.65684	0.769095	0.810567	1	0.983296	0.377086	0.465669	0.79791	0.72086	0.168716	0.547299	0.513738	0.400996
CroG8H	21.4365	15.9155	19.692	19.0147	2.82213		CroG8H	0.323651	0.580259	0.782012	0.983296	1	0.376935	0.369682	0.655924	0.490583	0.0080866	0.139706	0.132893	0.108902
Cro8HGO-B	1342.51	17.881	13.9295	458.108	765.92		Cro8HGO-B	0.374445	0.378957	0.374893	0.377086	0.376935	1	0.384053	0.378796	0.374884	0.386087	0.373575	0.373227	0.37185
CroISY	27.353	37.5335	13.6735	26.1867	11.9727		CroISY	0.242099	0.534679	0.399272	0.465669	0.369682	0.384053	1	0.534462	0.270927	0.779173	0.202485	0.192628	0.159261
CroIO	15.4835	19.5715	27.6545	20.9032	6.19381		CroIO	0.319356	0.973022	0.637292	0.79791	0.655924	0.378796	0.534462	1	0.397972	0.117233	0.222078	0.205483	0.155478
Cro7DLH	12.446	19.6105	18.6725	16.9097	3.894		Cro7DLH	0.878173	0.330058	0.995804	0.72086	0.490583	0.374884	0.270927	0.397972	1	0.00968003	0.610139	0.540544	0.352975
Cro7DLGT	29.5785	28.8675	26.394	28.28	1.67156		Cro7DLGT	0.00309912	0.0847042	0.18491	0.168716	0.0080866	0.386087	0.779173	0.117233	0.00968003	1	0.000685254	0.00105218	0.0026546
CroLAMT	14.092	17.2775	15.33	15.5665	1.60586		CroLAMT	0.651296	0.155367	0.863995	0.547299	0.139706	0.373575	0.202485	0.222078	0.610139	0.000685254	1	0.824177	0.455722
CroSLS	12.902	15.792	16.9275	15.2072	2.0755		CroSLS	0.561906	0.144494	0.828145	0.513738	0.132893	0.373227	0.192628	0.205483	0.540544	0.00105218	0.824177	1	0.567777
tCroSTR	17.528	10.94	12.8765	13.7815	3.38596		tCroSTR	0.34673	0.112043	0.695456	0.400996	0.108902	0.37185	0.159261	0.155478	0.352975	0.0026546	0.455722	0.567777	1
	secologanin (µg/L)						p-values (t-test)
Strain	rep 1	rep 2	rep 3	mean	stdev			MIA-BG+EV	CroCYB5	CroCPR	CroADH2	CroG8H	Cro8HGO-B	CroISY	CroIO	Cro7DLH	Cro7DLGT	CroLAMT	CroSLS	tCroSTR
MIA-BG+EV	20675	20108.9	21379.4	20721.1	636.486		MIA-BG+EV	1	0.247732	0.0558006	0.210716	0.530644	0.373096	0.480691	0.088892	0.150289	0.749716	0.255487	0.0443767	5.89015e-06
CroCYB5	19798.3	19476.9	20743.5	20006.2	658.421		CroCYB5	0.247732	1	0.417646	0.0633748	0.543926	0.621218	0.167765	0.75244	0.658361	0.16985	0.0440654	0.238023	8.48264e-06
CroCPR	19990.2	19458.1	19428.1	19625.5	316.272		CroCPR	0.0558006	0.417646	1	0.0225674	0.153661	0.130861	0.0747223	0.289803	0.814975	0.0381347	0.00475184	0.451834	8.35687e-07
CroADH2	20725.3	21764.4	22609.5	21699.7	943.79		CroADH2	0.210716	0.0633748	0.0225674	1	0.113189	0.0782335	0.691114	0.029805	0.045586	0.294321	0.533141	0.019427	1.89031e-05
CroG8H	20197.9	21078.2	19805.5	20360.5	651.729		CroG8H	0.530644	0.543926	0.153661	0.113189	1	0.838374	0.284902	0.277342	0.328146	0.367476	0.101306	0.101574	7.2386e-06
Cro8HGO-B	19883.1	20805.1	20087.4	20258.5	484.219		Cro8HGO-B	0.373096	0.621218	0.130861	0.0782335	0.838374	1	0.223109	0.261168	0.356207	0.242663	0.0457939	0.0899335	2.6049e-06
CroISY	22424.1	21487	20065.1	21325.4	1187.77		CroISY	0.480691	0.167765	0.0747223	0.691114	0.284902	0.223109	1	0.103899	0.118545	0.616285	0.970147	0.0566684	5.12331e-05
CroIO	19903.3	19704	20015.1	19874.2	157.579		CroIO	0.088892	0.75244	0.289803	0.029805	0.277342	0.261168	0.103899	1	0.76453	0.0569896	0.00458935	0.166713	1.58432e-07
Cro7DLH	18979.3	20402	19833.9	19738.4	716.122		Cro7DLH	0.150289	0.658361	0.814975	0.045586	0.328146	0.356207	0.118545	0.76453	1	0.106193	0.0302055	0.468606	1.27014e-05
Cro7DLGT	21069.7	20180.8	21452.5	20901	652.402		Cro7DLGT	0.749716	0.16985	0.0381347	0.294321	0.367476	0.242663	0.616285	0.0569896	0.106193	1	0.421142	0.0322883	6.08064e-06
CroLAMT	21749.7	20992.9	21147.2	21296.6	399.951		CroLAMT	0.255487	0.0440654	0.00475184	0.533141	0.101306	0.0457939	0.970147	0.00458935	0.0302055	0.421142	1	0.00713277	9.80796e-07
CroSLS	19918.8	19195.1	18856.5	19323.5	542.676		CroSLS	0.0443767	0.238023	0.451834	0.019427	0.101574	0.0899335	0.0566684	0.166713	0.468606	0.0322883	0.00713277	1	5.399e-06
tCroSTR	8416.35	8757.69	8424.74	8532.93	194.693		tCroSTR	5.89015e-06	8.48264e-06	8.35687e-07	1.89031e-05	7.2386e-06	2.6049e-06	5.12331e-05	1.58432e-07	1.27014e-05	6.08064e-06	9.80796e-07	5.399e-06	1
	strictosidine (µg/L)						p-values (t-test)
Strain	rep 1	rep 2	rep 3	mean	stdev			MIA-BG+EV	CroCYB5	CroCPR	CroADH2	CroG8H	Cro8HGO-B	CroISY	CroIO	Cro7DLH	Cro7DLGT	CroLAMT	CroSLS	tCroSTR
MIA-BG+EV	15056.6	15251.9	13790.9	14699.8	793.152		MIA-BG+EV	1	0.0217439	0.23764	0.139153	0.0202729	0.280968	0.443264	0.0482993	0.00394556	0.766043	0.421576	0.00282982	1.06763e-06
CroCYB5	17678.6	16904.3	19587	18056.6	1380.7		CroCYB5	0.0217439	1	0.464012	0.236263	0.631883	0.0107435	0.13559	0.269203	0.658421	0.0361854	0.0276305	0.950686	1.38643e-05
CroCPR	15758.5	14968.7	19523.1	16750.1	2433.77		CroCPR	0.23764	0.464012	1	0.86384	0.634003	0.125032	0.559419	0.980869	0.302595	0.303532	0.153465	0.394134	9.49456e-05
CroADH2	18019	16156.4	15179	16451.5	1442.77		CroADH2	0.139153	0.236263	0.86384	1	0.351441	0.0549095	0.573673	0.756966	0.0963192	0.217894	0.103845	0.128948	1.22012e-05
CroG8H	16614.4	17316.1	18682.6	17537.7	1051.77		CroG8H	0.0202729	0.631883	0.634003	0.351441	1	0.00891662	0.185599	0.424892	0.272501	0.0394219	0.0311675	0.431571	4.64468e-06
Cro8HGO-B	13116.9	13789.8	14739.4	13882	815.197		Cro8HGO-B	0.280968	0.0107435	0.125032	0.0549095	0.00891662	1	0.190161	0.0180037	0.00201585	0.240799	0.885218	0.00136655	1.02577e-06
CroISY	17197.4	16011.3	13733.2	15647.3	1760.56		CroISY	0.443264	0.13559	0.559419	0.573673	0.185599	0.190161	1	0.385571	0.0621328	0.584429	0.247188	0.0781721	2.25773e-05
CroIO	17936.5	16012.9	16417.3	16788.9	1014.22		CroIO	0.0482993	0.269203	0.980869	0.756966	0.424892	0.0180037	0.385571	1	0.0807331	0.0945183	0.0573054	0.106394	3.56087e-06
Cro7DLH	18524.8	19233.7	17713.1	18490.6	760.891		Cro7DLH	0.00394556	0.658421	0.302595	0.0963192	0.272501	0.00201585	0.0621328	0.0807331	1	0.00919507	0.0121112	0.495294	1.82601e-06
Cro7DLGT	13791.2	15870.2	15167.3	14942.9	1057.52		Cro7DLGT	0.766043	0.0361854	0.303532	0.217894	0.0394219	0.240799	0.584429	0.0945183	0.00919507	1	0.35426	0.00863738	3.01086e-06
CroLAMT	13271.3	12231.5	15631	13711.3	1741.95		CroLAMT	0.421576	0.0276305	0.153465	0.103845	0.0311675	0.885218	0.247188	0.0573054	0.0121112	0.35426	1	0.013203	1.5818e-05
CroSLS	17625.6	18249.7	18459.5	18111.6	433.737		CroSLS	0.00282982	0.950686	0.394134	0.128948	0.431571	0.00136655	0.0781721	0.106394	0.495294	0.00863738	0.013203	1	3.3824e-07
tCroSTR	38800.1	39045.7	39500.7	39115.5	355.468		tCroSTR	1.06763e-06	1.38643e-05	9.49456e-05	1.22012e-05	4.64468e-06	1.02577e-06	2.25773e-05	3.56087e-06	1.82601e-06	3.01086e-06	1.5818e-05	3.3824e-07	1
