# Supplementary material for: A microbial supply chain for production of the anti-cancer drug vinblastine
Source: Nature. 2022 Aug 31;609(7926):341–7. doi: 10.1038/s41586-022-05157-3 (PMC9452304; doi:10.1038/s41586-022-05157-3)
Supplement: Supplementary file 6 — Source data for Supplementary Fig. 6. [file 41586_2022_5157_MOESM6_ESM.xlsx]

## Sheet: Feeding layout
	1-3	strain description		SD + tryptamine +
A	MIA-DA	background		secologanin
B	MIA-DC	module A (tabersonine)
C	MIA-DF-1	module A w/o PAS
D	MIA-DF-2	module A w/o DPAS
E	MIA-DF-3	module A w/o PAS & DPAS
F	MIA-DG	module A with 2x SGD/GS/CS
G
H
		C

## Sheet: Media
		C
Stock solution		0.1 mM secologanin		SD + tryptamine +
Volume (mL)	X	10		secologanin
H2O	1	0.205787
2x SC	2	5
uracil	100	0.1
histidine	500	0.02
leucine	41.66	0.240038
tryptophan	250	0.04
glucose (200 g/L)	10	1
tryptamine (0.5g/L)	3.125	3.2
secologanin (2 g/L)	51.5	0.194175

## Sheet: Supplementary Fig. 10b
		metabolite conc (µg/L)
		rep 1	rep 2	rep 3	mean	stdev
MIA-DA	tabersonine	n.d.	n.d.	n.d.
	catharanthine	n.d.	n.d.	n.d.
MIA-DC	tabersonine	9.10558	n.d.	9.48332	9.29445	0.267105
	catharanthine	7.41843	5.09191	8.35936	6.95657	1.68198

## Sheet: Supplementary Fig. 6c
	vindoline (mg/L)
	rep 1	rep 2	rep 3	mean	stdev
MIA-DE	1.07568	1.17713	0.721814	0.991538	0.239032
+CroDAT, CroPRX1	1.04999	1.45491	1.39823	1.30105	0.219258
+CroT16H1	1.912	1.63641	1.57163	1.70668	0.180736
+CroNMT, CroD4H	1.95059	1.78064	1.95169	1.89431	0.0984444
+CroT3O, CroT3R	2.18634	2.12101	1.78215	2.02983	0.216971
+CroT16H2, Cro16OMT	2.32804	2.38074	2.46102	2.38993	0.0669678
v-value (t-test)
	MIA-DE	+CroDAT, CroPRX1	+CroT16H1	+CroNMT, CroD4H	+CroT3O, CroT3R	+CroT16H2, Cro16OMT
MIA-DE	1	0.0167347	0.00628616	0.0052286	0.0126975	0.174256
+CroDAT, CroPRX1	0.174256	0.071043	0.00853649	0.0149516	0.0274422	1
+CroT16H1	0.0167347	1	0.0138773	0.120821	0.209804	0.071043
+CroNMT, CroD4H	0.0126975	0.209804	0.00314117	0.40207	1	0.0274422
+CroT3O, CroT3R	0.0052286	0.120821	0.0918263	1	0.40207	0.0149516
+CroT16H2, Cro16OMT	0.00628616	0.0138773	1	0.0918263	0.00314117	0.00853649

## Sheet: Supplementary Fig. 6d
		metabolite (ug/L)
		rep 1	rep 2	rep 3	mean	stdev
MIA-DC	cathranthine	103.357	85.1535	83.7479	90.7528	10.9382
	tabersonine	0	16.7734	17.5645	11.446	9.92039
	vindoline	n.d.	n.d.	n.d.
MIA-DJ	cathranthine	41.3272	54.1809	36.4903	43.9995	9.14307
	tabersonine	n.d.	n.d.	n.d.
	vindoline	4.11898	5.08019	3.90681	4.36866	0.625267

## Sheet: Supplementary Fig. 6e
Exact mass	Formular	Metabolite	RT (min)	log (peak area)
				Rep 1	Rep 2	Rep 3
337.191	C21H24N2O2	tabersonine	4.68	9.08	n.d.	n.d.
353.186	C21H24N2O3	16-hydroxytabersonine	4.08	9.55	9.67	9.71
367.202	C22H26N2O3	16-methoxytabersonine	4.73	9.55	9.49	9.49
385.212	C21H26N2O3	3-hydroxy-16-methoxy-2,3-dihydrotabersonine	4.54	8.79	7.99	8.03
399.228	C23H30N2O4	deacetoxyvidoline	4.81	n.d.	9.04	9.04
415.223	C23H30N2O5	deacetylvinddoline	4.36	n.d.	6.79	6.79
457.233	C25H32N2O6	vindoline	4.75	n.d.	8.45	8.43
