# Supplementary material for: A microbial supply chain for production of the anti-cancer drug vinblastine
Source: Nature. 2022 Aug 31;609(7926):341–7. doi: 10.1038/s41586-022-05157-3 (PMC9452304; doi:10.1038/s41586-022-05157-3)
Supplement: Supplementary file 7 — Source Data Fig. 2 [file 41586_2022_5157_MOESM7_ESM.xlsx]

## Sheet: Fig 2a
		Strictosidine (ug/L)
		rep 1	rep 2	rep 3	mean	stdev
MIA-AU	feeding 0.1 mM geraniol	n.a.	n.a.	n.a.
	feeding 0.5 mM geraniol	5.91085	5.27638	n.a.	5.59361	0.448638
MIA-AW-2	feeding 0.1 mM geraniol	8.64517	7.54021	8.04278	8.07605	0.55323
	feeding 0.5 mM geraniol	12.7792	11.448	12.5074	12.2449	0.703344
		MIA-AU		MIA-AW-2
		feeding 0.1 mM geraniol	feeding 0.5 mM geraniol	feeding 0.1 mM geraniol	feeding 0.5 mM geraniol
MIA-AU	feeding 0.1 mM geraniol	#DIV/0!	#DIV/0!	#DIV/0!	#DIV/0!
	feeding 0.5 mM geraniol	#DIV/0!	1	0.0157194	0.00105154
MIA-AW-2	feeding 0.1 mM geraniol	#DIV/0!	0.0157194	1	0.00160513
	feeding 0.5 mM geraniol	#DIV/0!	0.00105154	0.00160513	1

## Sheet: Fig 2b
strictosidine production (mg/L)
	glucose+AAs					0.1 mM geraniol					0.1 mM 8-hydroxygeraniol					0.1 mM 8-oxogeranial					0.1 mM cis-tran-nepetalactol					0.1 mM loganic acid					0.1 mM loganin					0.1 mM secologanin
	rep 1	rep 2	rep 3	mean	stdev	rep 1	rep 2	rep 3	mean	stdev	rep 1	rep 2	rep 3	mean	stdev	rep 1	rep 2	rep 3	mean	stdev	rep 1	rep 2	rep 3	mean	stdev	rep 1	rep 2	rep 3	mean	stdev	rep 1	rep 2	rep 3	mean	stdev	rep 1	rep 2	rep 3	mean	stdev
MIA-BG	0	0.020943	0	0.006981	0.0120914	0.029438	0	0	0.00981267	0.016996	0.040082	0.035636	0.034336	0.0366847	0.00301312	0.118844	0.123585	0.129087	0.123839	0.00512621	3.09927	2.53098	1.89624	2.50883	0.601818	0.335365	0.320388	0.517714	0.391156	0.109858	0.07387	0.096046	0.235923	0.13528	0.0878621	5.91603	6.38034	6.14311	6.14649	0.232172
MIA-BJ	0	0	0.021259	0.00708633	0.0122739	0.02872	0.028833	0	0.0191843	0.0166142	0.030625	0.041382	0.041539	0.0378487	0.00625637	0.178488	0.189628	0.197767	0.188628	0.00967835	6.06654	7.59041	8.80672	7.48789	1.37296	0.715015	0.608514	0.562725	0.628751	0.0781359	0.098545	0.181815	0.154931	0.145097	0.0424971	9.27193	9.36543	9.04141	9.22626	0.166771
MIA-BS-5	0	0	0	0	0	0.078221	0.087566	0.08011	0.0819657	0.00494114	0.469285	0.396979	0.405033	0.423766	0.0396261	2.28391	2.03591	2.26219	2.194	0.137343	6.84479	6.13728	6.21135	6.39781	0.388868	0.816367	0.851228	1.06826	0.911951	0.136483	0.122593	0.090946	0.08217	0.0985697	0.0212625	9.64698	8.43859	7.89741	8.661	0.89574
MIA-CH-A2	0	0	0	0	0	1.06472	1.41217	1.48261	1.31983	0.223724	7.30989	7.06182	7.05958	7.14376	0.143872	1.75677	2.19581	2.33628	2.09628	0.302302	8.52244	7.10284	6.53585	7.38704	1.02334	0.820617	0.589083	0.911528	0.773743	0.166255	0.110593	0.139448	0.231217	0.160419	0.0629872	9.75324	8.79354	9.62871	9.39183	0.521863
MIA-CM-5	1.54696	1.77367	1.59232	1.63765	0.119961	2.33424	3.28272	3.32583	2.98093	0.560461	8.49999	9.19407	11.9448	9.87963	1.82188	6.45037	4.06613	6.35942	5.6253	1.35105	9.22123	7.11704	11.7957	9.37799	2.34327	2.71485	3.84248	2.32699	2.96144	0.787262	2.51648	2.97287	3.2182	2.90252	0.356111	11.2127	13.0206	16.4111	13.5481	2.63904
p-value (t-test)
	glucose+AAs					0.1 mM geraniol					0.1 mM 8-hydroxygeraniol					0.1 mM 8-oxogeranial					0.1 mM cis-tran-nepetalactol					0.1 mM loganic acid					0.1 mM loganin					0.1 mM secologanin
	MIA-BG	MIA-BJ	MIA-BS-5	MIA-CH-A2	MIA-CM-5	MIA-BG	MIA-BJ	MIA-BS-5	MIA-CH-A2	MIA-CM-5	MIA-BG	MIA-BJ	MIA-BS-5	MIA-CH-A2	MIA-CM-5	MIA-BG	MIA-BJ	MIA-BS-5	MIA-CH-A2	MIA-CM-5	MIA-BG	MIA-BJ	MIA-BS-5	MIA-CH-A2	MIA-CM-5	MIA-BG	MIA-BJ	MIA-BS-5	MIA-CH-A2	MIA-CM-5	MIA-BG	MIA-BJ	MIA-BS-5	MIA-CH-A2	MIA-CM-5	MIA-BG	MIA-BJ	MIA-BS-5	MIA-CH-A2	MIA-CM-5
MIA-BG	1	0.992059	0.42265	0.42265	0.00164198	1	0.532158	0.0126522	0.00927187	0.0115971	1	0.791202	0.0033237	0.000135725	0.0112279	1	0.00187038	0.00144483	0.00772535	0.0195155	1	0.0133018	0.00145993	0.00442506	0.0302093	1	0.0433866	0.0076122	0.0362209	0.0279181	1	0.873186	0.54795	0.709712	0.00367087	1	9.73928e-05	0.032994	0.00313369	0.0389445
MIA-BJ	0.992059	1	0.42265	0.42265	0.00163767	0.532158	1	0.0162142	0.00941917	0.011672	0.791202	1	0.00289178	0.000133003	0.01123	0.00187038	1	0.00148946	0.0082162	0.0199663	0.0133018	1	0.301141	0.924042	0.308903	0.0433866	1	0.0484693	0.269673	0.0348244	0.873186	1	0.190264	0.746819	0.00500784	9.73928e-05	1	0.388737	0.64498	0.104482
MIA-BS-5	0.42265	0.42265	#DIV/0!	#DIV/0!	0.00178383	0.0126522	0.0162142	1	0.0106848	0.0122259	0.0033237	0.00289178	1	5.45163e-05	0.0121189	0.00144483	0.00148946	1	0.647773	0.046687	0.00145993	0.301141	1	0.230394	0.155185	0.0076122	0.0484693	1	0.330312	0.0422917	0.54795	0.190264	1	0.225283	0.00520468	0.032994	0.388737	1	0.303929	0.0723957
MIA-CH-A2	0.42265	0.42265	#DIV/0!	#DIV/0!	0.00178383	0.00927187	0.00941917	0.0106848	1	0.0236411	0.000135725	0.000133003	5.45163e-05	1	0.120581	0.00772535	0.0082162	0.647773	1	0.0399586	0.00442506	0.924042	0.230394	1	0.278213	0.0362209	0.269673	0.330312	1	0.035738	0.709712	0.746819	0.225283	1	0.00452598	0.00313369	0.64498	0.303929	1	0.107076
MIA-CM-5	0.00164198	0.00163767	0.00178383	0.00178383	1	0.0115971	0.011672	0.0122259	0.0236411	1	0.0112279	0.01123	0.0121189	0.120581	1	0.0195155	0.0199663	0.046687	0.0399586	1	0.0302093	0.308903	0.155185	0.278213	1	0.0279181	0.0348244	0.0422917	0.035738	1	0.00367087	0.00500784	0.00520468	0.00452598	1	0.0389445	0.104482	0.0723957	0.107076	1

## Sheet: Fig 2c
SC medium		metabolite conc (mg/L)							YPD medium		metabolite conc (mg/L)
		rep 1	rep 2	rep 3	rep 4	mean	stdev				rep 1	rep 2	rep 3	rep 4	mean	stdev
MIA-CL	loganin	n.d.	n.d.	n.d.	n.d.				MIA-CL	loganin	n.d.	n.d.	n.d.	n.d.	0	0
	strictosidine	n.d.	n.d.	n.d.	n.d.					strictosidine	n.d.	n.d.	n.d.	n.d.	0	0
MIA-CM-5	loganin	8.14322	7.5156	6.17762	7.87914	7.4289	0.87296		MIA-CM-5	loganin	1.47215	1.49265	1.8581	1.41128	1.55855	0.20267
	strictosidine	12.4595	14.2289	14.2588	12.1048	13.263	1.14188			strictosidine	7.47134	8.26262	8.93164	10.2648	8.7326	1.18306
MIA-CM-3	loganin		11.5413	15.4914	18.1028	15.0452	3.30344		MIA-CM-3	loganin	5.56317	1.81267	2.57224	7.79413	4.43555	2.76303
	strictosidine		10.116	10.9136	13.2267	11.4188	1.61572			strictosidine	25.087	18.8241	21.6543	35.0431	25.1521	7.07378
p-values (t-test)
loganin		MIA-CM-5 SC	MIA-CM-5 YPD	MIA-CM-3 SC	MIA-CM-3 YPD
	MIA-CM-5 SC	1	0.000564702	0.0510189	0.11559
	MIA-CM-5 YPD	0.000564702	1	0.0191808	0.128414
	MIA-CM-3 SC	0.0510189	0.0191808	1	0.0112378
	MIA-CM-3 YPD	0.11559	0.128414	0.0112378	1
strictosidine		MIA-CM-5 SC	MIA-CM-5 YPD	MIA-CM-3 SC	MIA-CM-3 YPD
	MIA-CM-5 SC	1	0.00150611	0.178167	0.041863
	MIA-CM-5 YPD	0.00150611	1	0.0799388	0.0173581
	MIA-CM-3 SC	0.178167	0.0799388	1	0.0264498
	MIA-CM-3 YPD	0.041863	0.0173581	0.0264498	1
