# Supplementary material for: A microbial supply chain for production of the anti-cancer drug vinblastine
Source: Nature. 2022 Aug 31;609(7926):341–7. doi: 10.1038/s41586-022-05157-3 (PMC9452304; doi:10.1038/s41586-022-05157-3)
Supplement: Supplementary file 8 — Source Data Fig. 3 [file 41586_2022_5157_MOESM8_ESM.xlsx]

## Sheet: Extended Data Fig 3a
		metabolite conc (mg/L)
		rep 1	rep 2	rep 3	mean	stdev
MIA-BJ	strictosidine	39.5075	42.7908	35.9582	39.4188	3.41714
	THA
MIA-CA-1 (CroSGD)	strictosidine	54.4125	53.1284	49.6701	52.4036	2.45284
	THA	0.0115456	0.012413	0.0106902	0.0115496	0.000861446
MIA-CA-2 (RseSGD)	strictosidine	14.4082	10.9428	10.8686	12.0732	2.02253
	THA	4.11422	5.37078	4.39852	4.62784	0.658921
MIA-CA-2 vs MIA-CA-1		p-value
strictosidine		3.37166e-05
THA		0.00672292
MIA-CA-2 vs MIA-BJ		p-value
strictosidine		0.000859784
THA		#DIV/0!

## Sheet: Extended Data Fig 3c
	rep 1	rep 2	rep 3	mean	stdev		p-value (t-test)
blank	0	0	0	0	0			RRCC	RCCC	CCCC	RRCR	CRCC	CRCR	CCCR	RCCR	CRRC	RRRC	RCRC	CCRC	RCRR	CRRR	RRRR	CCRR
RRCC	0.00500041	0.00459259	0.00527143	0.00495481	0.000341708		RRCC	1	0.893111	0.249002	0.167714	0.111454	0.12991	0.0567986	0.0829412	0.00311813	0.00171549	0.00203771	0.00141944	0.00230525	0.0536117	0.00809277	0.00924505
RCCC	0.005244	0.005758	0.004097	0.005033	0.000850365		RCCC	0.893111	1	0.445249	0.284494	0.255523	0.245499	0.0973477	0.113363	0.00295476	0.00162681	0.00198917	0.00137231	0.00230178	0.0536203	0.00809301	0.0092453
CCCC	0.00486414	0.00565925	0.00615688	0.00556009	0.000652052		CCCC	0.249002	0.445249	1	0.645792	0.605888	0.567489	0.196951	0.232732	0.00307032	0.00168343	0.00202517	0.00140333	0.00230747	0.0536832	0.00809515	0.00924738
RRCR	0.006681	0.005195	0.005666	0.00584733	0.000759414		RRCR	0.167714	0.284494	0.645792	1	0.996908	0.927467	0.382777	0.411716	0.00304684	0.00166779	0.00201888	0.00139539	0.00230848	0.0537172	0.00809627	0.00924849
CRCC	0.005698	0.006527	0.005324	0.00584967	0.000615674		CRCC	0.111454	0.255523	0.605888	0.996908	1	0.923013	0.345773	0.384769	0.00310229	0.00169748	0.00203537	0.0014112	0.00230982	0.0537177	0.00809631	0.00924851
CRCR	0.006715	0.005576	0.005425	0.00590533	0.000705245		CRCR	0.12991	0.245499	0.567489	0.927467	0.923013	1	0.410758	0.441927	0.0030727	0.00168103	0.00202673	0.00140253	0.00230942	0.0537242	0.00809651	0.00924872
CCCR	0.007187	0.006481	0.005686	0.00645133	0.00075094		CCCR	0.0567986	0.0973477	0.196951	0.382777	0.345773	0.410758	1	0.984721	0.00309015	0.00168446	0.00203322	0.0014051	0.00231284	0.0537891	0.00809868	0.00925084
RCCR	0.007339	0.006485	0.005571	0.006465	0.00088417		RCCR	0.0829412	0.113363	0.232732	0.411716	0.384769	0.441927	0.984721	1	0.00303073	0.00165252	0.00201546	0.00138803	0.00231148	0.0537905	0.00809871	0.00925088
CRRC	0.10196	0.108442	0.090137	0.10018	0.00928146		CRRC	0.00311813	0.00295476	0.00307032	0.00304684	0.00310229	0.0030727	0.00309015	0.00303073	1	0.00508567	0.0017031	0.000627834	0.00251595	0.0668019	0.00847483	0.00961979
RRRC	0.155953	0.137048	0.140459	0.144487	0.0100755		RRRC	0.00171549	0.00162681	0.00168343	0.00166779	0.00169748	0.00168103	0.00168446	0.00165252	0.00508567	1	0.0138694	0.00451319	0.00288278	0.0746422	0.00866534	0.00980434
RCRC	0.193056	0.175292	0.204228	0.190859	0.0145926		RCRC	0.00203771	0.00198917	0.00202517	0.00201888	0.00203537	0.00202673	0.00203322	0.00201546	0.0017031	0.0138694	1	0.392572	0.0027339	0.0842417	0.00885921	0.00999452
CCRC	0.186929	0.210964	0.20703	0.201641	0.0128916		CCRC	0.00141944	0.00137231	0.00140333	0.00139539	0.0014112	0.00140253	0.0014051	0.00138803	0.000627834	0.00451319	0.392572	1	0.0031964	0.0868209	0.00891488	0.0100463
RCRR	0.616367	0.638512	0.719741	0.658207	0.0544284		RCRR	0.00230525	0.00230178	0.00230747	0.00230848	0.00230982	0.00230942	0.00231284	0.00231148	0.00251595	0.00288278	0.0027339	0.0031964	1	0.467119	0.0110352	0.0121204
CRRR	1.20109	0.507331	0.804315	0.837578	0.348073		CRRR	0.0536117	0.0536203	0.0536832	0.0537172	0.0537177	0.0537242	0.0537891	0.0537905	0.0668019	0.0746422	0.0842417	0.0868209	0.467119	1	0.00402164	0.0059601
RRRR	4.38437	4.3796	3.29214	4.0187	0.629228		RRRR	0.00809277	0.00809301	0.00809515	0.00809627	0.00809631	0.00809651	0.00809868	0.00809871	0.00847483	0.00866534	0.00885921	0.00891488	0.0110352	0.00402164	1	0.317983
CCRR	5.2168	5.05483	3.78362	4.68508	0.784876		CCRR	0.00924505	0.0092453	0.00924738	0.00924849	0.00924851	0.00924872	0.00925084	0.00925088	0.00961979	0.00980434	0.00999452	0.0100463	0.0121204	0.0059601	0.317983	1
