# Supplementary material for: A microbial supply chain for production of the anti-cancer drug vinblastine
Source: Nature. 2022 Aug 31;609(7926):341–7. doi: 10.1038/s41586-022-05157-3 (PMC9452304; doi:10.1038/s41586-022-05157-3)
Supplement: Supplementary file 9 — Source Data Fig. 4 [file 41586_2022_5157_MOESM9_ESM.xlsx]

## Sheet: Fig 4a
MIA-CM-3	metabolite conc (mg/L)							MIA-CR-A	metabolite conc (mg/L)							MIA-CW-1	metabolite conc (mg/L)							MIA-EM-1	metabolite conc (mg/L)
	rep 1	rep 2	rep 3	rep 4	mean	stdev			rep 1	rep 2	rep 3	rep 4	mean	stdev			rep 1	rep 2	rep 3	rep 4	mean	stdev			rep 1	rep 2	rep 3	rep 4	mean	stdev
loganic acid	n.d.	n.d.	n.d.	n.d.				loganic acid	n.d.	n.d.	n.d.					loganic acid	n.d.	n.d.	n.d.					loganic acid	n.d.	n.d.	n.d.
loganin	5.56317	1.81267	2.57224	7.79413	4.43555	2.76303		loganin	5.24067	2.12269	5.57071		4.31136	1.90261		loganin	1.93297	2.90902	5.01792		3.28664	1.57676		loganin	3.64668	3.06762	4.39226		3.70219	0.66406
secologanin	0.078005	0.053347	0.068228	0.090623	0.0725507	0.0157462		secologanin	n.d.	0.0013469	n.d.		0.0013469	#DIV/0!		secologanin	n.d.	n.d.	n.d.					secologanin	n.d.	0.000565	n.d.		0.000565	#DIV/0!
strictosidine	25.087	18.8241	21.6543	35.0431	25.1521	7.07378		strictosidine	0	0.00114255	0.0011401		0.000760883	0.000658945		strictosidine	0.00269357	0.0190134	0.0349698		0.0188923	0.0161384		strictosidine	0.033751	0.110163	0.065778		0.0698973	0.0383722
tabersonine	n.d.	n.d.	n.d.	n.d.				tabersonine	0.00796027	0.0156514	0.0107783		0.0114633	0.00389106		tabersonine	0.000364	0.000550775	0.000819125		0.000577967	0.000228778		tabersonine	0.093011	0.097888	0.096337		0.0957453	0.00249175
vindoline	n.d.	n.d.	n.d.	n.d.				vindoline	n.d.	n.d.	n.d.					vindoline	0.000253475	5.68e-05	0.00010075		0.000137008	0.000103229		vindoline	0.002294	0.002355	0.002319		0.00232267	3.06649e-05
catharanthine	n.d.	n.d.	n.d.	n.d.				catharanthine	n.d.	n.d.	n.d.					catharanthine	n.d.	n.d.	n.d.					catharanthine	0.028328	0.020582	0.030955		0.0266217	0.00539291
																SPE results (40x upconcentrated)
