# Supplementary material for: A microbial supply chain for production of the anti-cancer drug vinblastine
Source: Nature. 2022 Aug 31;609(7926):341–7. doi: 10.1038/s41586-022-05157-3 (PMC9452304; doi:10.1038/s41586-022-05157-3)
Supplement: Supplementary file 10 — Source Data Extended Data Fig. 1 [file 41586_2022_5157_MOESM10_ESM.xlsx]

## Sheet: Extended Data Fig 1a
	geraniol (mM)	rep 1	rep 2	rep 3	rep 4	rep 5	rep 6	mean	stdev
wild type	0	0.414644	0.429061	0.425777	0.435592	0.451426	0.437913	0.432402	0.0124328
	0.25	0.43004	0.423179	0.426583	0.409267	0.42121	0.412865	0.420524	0.00800214
	0.5	0.422531	0.424698	0.432365	0.421726	0.426549	0.4289	0.426128	0.00402791
	1	0.419577	0.421257	0.418116	0.421715	0.422405	0.426127	0.421533	0.00273775
	2	0.365636	0.358832	0.361363	0.352435	0.371274	0.358384	0.361321	0.00650308
	3	-0.00495098	-0.00631769	-0.00479049	-0.00922119	0.00737637	-0.000996853	-0.00315014	0.00580119
	4	-0.00306289	-0.000990173	-0.0030007	-0.00100362	0.00517643	-0.00321854	-0.00101658	0.00320397
atf1Δ oye2Δ	0	0.335578	0.313867	0.353645				0.334363	0.0199169
	0.209715	0.288936	0.27916	0.293773				0.28729	0.00744446
	0.4096	0.286697	0.300126	0.284673				0.290498	0.00839883
	0.512	0.322174	0.30999	0.313814				0.315326	0.00623119
	0.64	0.286482	0.239202	0.283832				0.269839	0.0265648
	0.8	0.279996	0.225064	0.287645				0.264235	0.0341379
	1	0.214651	0.200074	0.198419				0.204382	0.00893219
	1.25	0.193616	0.188741	0.227958				0.203438	0.0213739

## Sheet: Extended Data Fig 1b
	OD600
	Mean								stdev
Time	1250 uM	1000 uM	800 uM	640 uM	512 uM	410 uM	210 uM	0	1250 uM	1000 uM	800 uM	640 uM	512 uM	410 uM	210 uM	0
0.333333	0	0	0	0	0	0	0	0	0	0	0	0	0	0	0	0
0.666667	0.00533333	0.00566667	0.006	0.00666667	0.00633333	0.00633333	0.00666667	0.00733333	0.0011547	0.00057735	0	0.00057735	0.00152753	0.00057735	0.00057735	0.00057735
1	0.0103333	0.0113333	0.0116667	0.012	0.0116667	0.0123333	0.0136667	0.014	0.00152753	0.0011547	0.00057735	1.60403e-17	0.0011547	0.00057735	0.00057735	0
1.33333	0.0133333	0.0153333	0.0163333	0.0166667	0.0156667	0.019	0.02	0.021	0.00152753	0.0011547	0.00057735	0.00057735	0.0011547	0	0.001	0.001
1.66667	0.0153333	0.019	0.0203333	0.0213333	0.021	0.0243333	0.0273333	0.029	0.00057735	0.00173205	0.00057735	0.00057735	0.00173205	0.00057735	0.00057735	0.001
2	0.0173333	0.022	0.0236667	0.0253333	0.0256667	0.031	0.036	0.039	0.0011547	0.00173205	0.00057735	0.00057735	0.0011547	0.001	0.001	0.001
2.33333	0.0186667	0.0243333	0.0266667	0.0293333	0.0306667	0.0393333	0.046	0.051	0.00152753	0.00208167	0.00057735	0.00057735	0.0011547	0.00152753	0.001	0.001
2.66667	0.02	0.027	0.029	0.033	0.036	0.0483333	0.0593333	0.07	0.002	0.00173205	0.001	0	0.00173205	0.00152753	0.00152753	0.002
3	0.021	0.028	0.0306667	0.0356667	0.041	0.057	0.078	0.0896667	0.002	0.00173205	0.00152753	0.00057735	0.00173205	0.001	0.00173205	0.00152753
3.33333	0.0216667	0.03	0.0326667	0.0383333	0.0473333	0.065	0.0996667	0.105667	0.00305505	0.00173205	0.00152753	0.0011547	0.0023094	0.00608276	0.00251661	0.00305505
3.66667	0.0226667	0.031	0.0336667	0.0406667	0.054	0.0703333	0.121333	0.113	0.00305505	0.00173205	0.00152753	0.00152753	0.00173205	0.0110151	0.00351188	0.00556776
4	0.0233333	0.0323333	0.0353333	0.0426667	0.06	0.0743333	0.139	0.110667	0.00251661	0.0011547	0.0011547	0.00152753	0.00173205	0.0135769	0.0043589	0.00602771
4.33333	0.0236667	0.0333333	0.0366667	0.0443333	0.0653333	0.0783333	0.149333	0.106333	0.00305505	0.0011547	0.00152753	0.00208167	0.00057735	0.015308	0.0046188	0.00493288
4.66667	0.0246667	0.0343333	0.038	0.0463333	0.0686667	0.0813333	0.153	0.106	0.00305505	0.0011547	0.00173205	0.00152753	0.00057735	0.0144338	0.0052915	0.003
5	0.0256667	0.0353333	0.0396667	0.0483333	0.0716667	0.085	0.152	0.110667	0.00305505	0.0011547	0.00152753	0.00152753	0.00057735	0.0121655	0.003	0.00321455
5.33333	0.0263333	0.0363333	0.041	0.05	0.0736667	0.09	0.146333	0.121333	0.00351188	0.0011547	0.00173205	0.002	0.00057735	0.0104403	0.0011547	0.00404145
5.66667	0.0266667	0.0376667	0.042	0.0516667	0.0756667	0.0956667	0.145	0.133333	0.00305505	0.00057735	0.00173205	0.00208167	0.00057735	0.00832666	0.00264575	0.00208167
6	0.0273333	0.0386667	0.0436667	0.0533333	0.0776667	0.102333	0.146667	0.149	0.00351188	0.00057735	0.00152753	0.00152753	0.00057735	0.0061101	0.00152753	0.00264575
6.33333	0.028	0.0396667	0.0443333	0.0546667	0.08	0.110667	0.15	0.169	0.00360555	0.00057735	0.00208167	0.00208167	0.001	0.00321455	0.00173205	0.00458258
6.66667	0.0283333	0.0406667	0.0453333	0.0563333	0.0833333	0.119667	0.158333	0.19	0.00351188	0.00057735	0.00208167	0.00152753	0.00152753	0.00404145	0.00152753	0.005
7	0.0293333	0.0416667	0.047	0.0576667	0.0866667	0.131667	0.170333	0.210667	0.00351188	0.00057735	0.00173205	0.00208167	0.00208167	0.00568624	0.00321455	0.00737111
7.33333	0.0303333	0.0426667	0.0483333	0.0593333	0.0903333	0.142	0.188333	0.235	0.00351188	0.00057735	0.00208167	0.00152753	0.0023094	0.00360555	0.0046188	0.0113578
7.66667	0.0306667	0.0436667	0.0493333	0.061	0.0946667	0.153333	0.210333	0.263333	0.00404145	0.00057735	0.00208167	0.00173205	0.00288675	0.00665833	0.00723418	0.0106927
8	0.031	0.0443333	0.05	0.062	0.0986667	0.169333	0.236667	0.293667	0.00360555	0.00057735	0.00173205	0.00173205	0.00378594	0.0064291	0.00750555	0.0138684
8.33333	0.0316667	0.045	0.0506667	0.0636667	0.104333	0.184333	0.257667	0.324667	0.00404145	0	0.0023094	0.0011547	0.00404145	0.00802081	0.00472582	0.0136504
8.66667	0.0326667	0.046	0.052	0.0653333	0.111667	0.199	0.276	0.355	0.00404145	0	0.00264575	0.00152753	0.00550757	0.0043589	0.0052915	0.0132288
9	0.0326667	0.047	0.053	0.0666667	0.119333	0.221667	0.308667	0.399	0.00404145	0	0.00264575	0.0011547	0.00665833	0.0057735	0.00750555	0.0271846
9.33333	0.0336667	0.0476667	0.0536667	0.0683333	0.127667	0.238667	0.331333	0.442	0.00404145	0.00057735	0.0023094	0.00152753	0.00723418	0.0119304	0.0115036	0.0310966
9.66667	0.0343333	0.0486667	0.0546667	0.071	0.137667	0.263333	0.361	0.481	0.00416333	0.00057735	0.0023094	0.001	0.00896289	0.0159478	0.0243311	0.0278388
10	0.035	0.049	0.0553333	0.0726667	0.147667	0.296	0.368667	0.513667	0.004	0	0.00208167	0.00152753	0.00981495	0.0127671	0.0310859	0.0230723
10.3333	0.0356667	0.05	0.0563333	0.075	0.159	0.310667	0.367	0.551	0.00404145	0	0.00208167	0.00173205	0.0131149	0.0190875	0.0277128	0.0157162
10.6667	0.036	0.051	0.0573333	0.078	0.163333	0.336	0.444333	0.570667	0.00458258	0	0.00208167	0.002	0.0130512	0.0233024	0.0890749	0.015308
11	0.037	0.051	0.059	0.0803333	0.172667	0.358333	0.569667	0.589	0.00458258	0	0.003	0.00251661	0.0106927	0.0179536	0.0130512	0.006245
11.3333	0.037	0.052	0.0603333	0.0843333	0.184333	0.419	0.590333	0.602667	0.00458258	0	0.00351188	0.00321455	0.00929157	0.0471275	0.00288675	0.00416333
11.6667	0.038	0.053	0.0613333	0.087	0.197	0.466333	0.602667	0.614	0.00458258	0	0.00351188	0.00360555	0.00964365	0.0740968	0.0023094	0.006
12	0.0383333	0.0536667	0.0623333	0.0893333	0.211667	0.527	0.612333	0.620667	0.00450925	0.00057735	0.00351188	0.00585947	0.00907377	0.0234307	0.00288675	0.0070946
12.3333	0.039	0.054	0.0633333	0.0923333	0.228333	0.555667	0.619	0.627	0.00458258	0	0.00251661	0.0083865	0.0109697	0.00208167	0.002	0.005
12.6667	0.04	0.0553333	0.065	0.0963333	0.245667	0.57	0.626	0.632	0.00458258	0.00057735	0.003	0.0092376	0.0133167	0.001	0.001	0.004
13	0.0406667	0.056	0.0673333	0.100333	0.265667	0.581667	0.629667	0.635667	0.00404145	0	0.00251661	0.0109697	0.0160728	0.00208167	0.00208167	0.00378594
13.3333	0.041	0.0573333	0.0686667	0.104333	0.29	0.589	0.632333	0.637667	0.00458258	0.00057735	0.00251661	0.0092376	0.0217945	0.002	0.00251661	0.00404145
13.6667	0.042	0.058	0.07	0.110667	0.333333	0.597	0.634333	0.638	0.00458258	0	0.001	0.00986577	0.0578734	0.001	0.00057735	0.00360555
14	0.043	0.0593333	0.0723333	0.118333	0.370667	0.601333	0.634	0.638333	0.00458258	0.00057735	0.00057735	0.0109697	0.0645316	0.00208167	0.002	0.00404145
14.3333	0.044	0.0606667	0.0736667	0.125333	0.444667	0.607333	0.633333	0.637667	0.00458258	0.00057735	0.00152753	0.012741	0.0274287	0.00152753	0.0011547	0.00503322
14.6667	0.0453333	0.0616667	0.0763333	0.134	0.480667	0.609667	0.631667	0.634333	0.00416333	0.00057735	0.00208167	0.0138924	0.0185023	0.00251661	0.0023094	0.00680686
15	0.0463333	0.0636667	0.079	0.142667	0.504667	0.611333	0.63	0.631	0.00416333	0.00057735	0.00264575	0.0168622	0.0150111	0.00404145	0.00264575	0.007
15.3333	0.0476667	0.065	0.0823333	0.153667	0.522333	0.609333	0.629667	0.627667	0.00404145	0.001	0.00305505	0.0185023	0.012741	0.00986577	0.00152753	0.00550757
15.6667	0.049	0.0673333	0.086	0.162333	0.537333	0.586667	0.627333	0.624	0.00360555	0.0011547	0.00360555	0.0197315	0.00929157	0.0465009	0.00152753	0.0052915
16	0.0503333	0.0693333	0.09	0.177333	0.550333	0.573667	0.626667	0.620667	0.00351188	0.0011547	0.0043589	0.0257358	0.0085049	0.0522047	0.0011547	0.00472582
16.3333	0.0523333	0.0723333	0.0946667	0.19	0.560667	0.559	0.623	0.617667	0.00351188	0.0011547	0.00450925	0.0268514	0.00723418	0.0488774	0.001	0.00351188
16.6667	0.0536667	0.075	0.0986667	0.207	0.569333	0.552333	0.622667	0.615	0.00305505	0.00264575	0.00450925	0.0286182	0.0080829	0.0533042	0.00208167	0.0043589
17	0.0556667	0.0773333	0.104667	0.225667	0.576333	0.543667	0.621333	0.613	0.00305505	0.00378594	0.00503322	0.0314696	0.00493288	0.0587906	0.00152753	0.00519615
17.3333	0.0583333	0.08	0.110667	0.247667	0.582	0.541333	0.620333	0.610333	0.00251661	0.00519615	0.00635085	0.0306159	0.0043589	0.0641665	0.00057735	0.00472582
17.6667	0.0603333	0.0836667	0.118333	0.27	0.585333	0.536667	0.618	0.608	0.00251661	0.00750555	0.00680686	0.0305123	0.00450925	0.0665157	0.00173205	0.005
18	0.063	0.0873333	0.126667	0.296667	0.587333	0.533333	0.618333	0.605333	0.002	0.0080829	0.0080829	0.0272091	0.00351188	0.0685006	0.00288675	0.00602771
18.3333	0.066	0.0923333	0.136333	0.329333	0.591333	0.532	0.604667	0.604667	0.002	0.00981495	0.00929157	0.0205508	0.00251661	0.0685493	0.0130128	0.00585947
18.6667	0.0696667	0.0973333	0.145333	0.352	0.590667	0.519667	0.6	0.601	0.00208167	0.00981495	0.010116	0.0208087	0.00152753	0.0575007	0.0134536	0.00818535
19	0.073	0.103333	0.158333	0.381	0.589667	0.513333	0.596	0.6	0.002	0.0106927	0.0110151	0.0207846	0.00057735	0.0535381	0.0170587	0.008544
19.3333	0.076	0.110667	0.168667	0.408667	0.587333	0.509667	0.592333	0.599	0.001	0.010116	0.0134288	0.0212211	0.00152753	0.0535942	0.0176163	0.00916515
19.6667	0.0813333	0.118	0.183667	0.434	0.586333	0.508333	0.589	0.597667	0.0011547	0.0112694	0.015885	0.0208806	0.00057735	0.044456	0.0190788	0.0106927
