# Supplementary material for: A microbial supply chain for production of the anti-cancer drug vinblastine
Source: Nature. 2022 Aug 31;609(7926):341–7. doi: 10.1038/s41586-022-05157-3 (PMC9452304; doi:10.1038/s41586-022-05157-3)
Supplement: Supplementary file 11 — Source Data Extended Data Fig. 2 [file 41586_2022_5157_MOESM11_ESM.xlsx]

## Sheet: Extended Data Fig 2b
	total area (a.u.)
Sample Name	rep 1	rep 2	rep 3	rep 4	mean	stdev
tHMG1 (pTDH3)	16355.5	16796.9	12701.6	14595.8	15112.4	1867.4
AgrGPPS (pTEF1)	460.869	516.31	499.023	635.835	528.009	75.5235
GgaFPS (pFBA1)	13259.5	12495.9	10426.1	16958.1	13284.9	2725.72
tCroGES (pPGK1)	3881.8	3610.28	2237.96	2587.27	3079.33	790.759
CroG8H (pFBA1)	1732.15	2820.02	2118.55	2560.7	2307.86	480.806
Cro8HGO (pFBA1)	47163.8	41292.5	38506.9	48109	43768	4625.43
CroISY (pFBA1)	29363.7	29546.1	24319.2	30967.2	28549.1	2909.6
CroIO (pTEF1)	3857.63	4118.66	3480.65	5428.23	4221.29	846.176
CroADH2 (pTEF1)	40189.2	37207.9	31106.9	34431	35733.8	3878.54
Cro7DLGT(pPGK1)	13243.6	11776.9	10716.6	13715.9	12363.2	1373.56
Cro7DLH (pTDH3)	13125.3	12327.5	10503.7	11890.9	11961.8	1098.24
CroLAMT (pTDH3)	75619	73679.8	63349.8	76565.5	72303.5	6088.81
CroSLS (pFBA1)	4395.08	3156.52	2733.78	4100.24	3596.41	780.889
tCroSTR (pTEF1)	n.d.	n.d.	n.d.	n.d.
CroCPR (pTEF1)	25059.9	26764.3	23405.5	28029.3	25814.7	2014.97
CroCYB5 (pPGK1)	2787.33	2931.8	2733.19	3666.43	3029.69	432.691
CroTDC (pPGK1)	3712.33	4236.43	3645.78	5366.18	4240.18	795.786

## Sheet: Extended Data Fig 2b (log)
	total area (a.u.)
Sample Name	rep 1	rep 2	rep 3	rep 4	mean	stdev
tHMG1 (pTDH3)	4.21367	4.22523	4.10386	4.16423	4.17674	0.0553255
AgrGPPS (pTEF1)	2.66358	2.71291	2.69812	2.80334	2.71949	0.0596036
GgaFPS (pFBA1)	4.12253	4.09677	4.01812	4.22938	4.1167	0.0872648
tCroGES (pPGK1)	3.58903	3.55754	3.34985	3.41284	3.47732	0.114486
CroG8H (pFBA1)	3.23859	3.45025	3.32604	3.40836	3.35581	0.0936462
Cro8HGO (pFBA1)	4.67361	4.61587	4.58554	4.68223	4.63931	0.0464006
CroISY (pFBA1)	4.46781	4.4705	4.38595	4.4909	4.45379	0.0463881
CroIO (pTEF1)	3.58632	3.61476	3.54166	3.73466	3.61935	0.0825505
CroADH2 (pTEF1)	4.60411	4.57063	4.49286	4.53695	4.55114	0.047554
Cro7DLGT(pPGK1)	4.12201	4.07103	4.03006	4.13722	4.09008	0.0490158
Cro7DLH (pTDH3)	4.11811	4.09087	4.02134	4.07521	4.07639	0.04075
CroLAMT (pTDH3)	4.87863	4.86735	4.80175	4.88403	4.85794	0.0381024
CroSLS (pFBA1)	3.64297	3.49921	3.43676	3.61281	3.54794	0.096563
tCroSTR (pTEF1)	n.d.	n.d.	n.d.	n.d.
CroCPR (pTEF1)	4.39898	4.42756	4.36932	4.44761	4.41087	0.0341391
CroCYB5 (pPGK1)	3.44519	3.46713	3.43667	3.56424	3.47831	0.0587092
CroTDC (pPGK1)	3.56965	3.627	3.56179	3.72967	3.62203	0.0774229
