# Supplementary material for: A microbial supply chain for production of the anti-cancer drug vinblastine
Source: Nature. 2022 Aug 31;609(7926):341–7. doi: 10.1038/s41586-022-05157-3 (PMC9452304; doi:10.1038/s41586-022-05157-3)
Supplement: Supplementary file 12 — Source Data Extended Data Fig. 4 [file 41586_2022_5157_MOESM12_ESM.xlsx]

## Sheet: Extended Data Fig 4a
strain	rep 1	rep 2	rep 3	rep 4	average	stdev
MIA-BC (STRΔ)	0	0	0	0	0	0
MIA-BC + full CroSTR	14.4581	18.333	19.6332	17.4721	17.4741	2.19815
MIA-BC + tCroSTR	4.42943	7.64039	6.05322	3.0378	5.29021	1.99331
MIA-BC + full RseSTR	10.1814	12.4957		6.31789	9.665	3.1211
MIA-BC + tRseSTR	5.34361	1.77423	6.81373	2.54164	4.1183	2.36271
MIA-BC + full OpuSTR	4.58931	5.14546	5.38511	2.91308	4.50824	1.11446
MIA-BC + tOpuSTR	1.01062	1.48024		1.78143	1.4241	0.388458
MIA-BC + full TelSTR	2.95263	2.47941	3.16787	2.40841	2.75208	0.367679
MIA-BC + tTelSTR	0.921729	0.805518	1.18419	0.09986	0.752824	0.463229
MIA-BC + full MnoSTR	0.791101	0.44877	0.41338	0.339954	0.498301	0.200392
MIA-BC + tMnoSTR	0.48091	0.434279	0.367563	0.41722	0.424993	0.0468031
MIA-BC + full AthSTR	0.465978	0.403939		0.467919	0.445945	0.0363913
MIA-BC + tAthSTR		1.1349	0.582311	0.539682	0.752298	0.332028
MIA-BC + full CacSTR	0.330647	0.443767	0.399392	0.403339	0.394286	0.0469264
MIA-BC + tCacSTR	0.575777	0.578624		0.744462	0.632954	0.0965792
	MIA-BC (STRΔ)	MIA-BC + full CroSTR	MIA-BC + tCroSTR	MIA-BC + full RseSTR	MIA-BC + tRseSTR	MIA-BC + full OpuSTR	MIA-BC + tOpuSTR	MIA-BC + full TelSTR	MIA-BC + tTelSTR	MIA-BC + full MnoSTR	MIA-BC + tMnoSTR	MIA-BC + full AthSTR	MIA-BC + tAthSTR	MIA-BC + full CacSTR	MIA-BC + tCacSTR
MIA-BC (STRΔ)		0.000541026	0.0130557	0.0330474	0.0398796	0.00394607	0.0239159	0.000646948	0.0474776	0.0156201	0.000364199	0.00221242	0.0592213	0.00045887	0.00767151
MIA-BC + full CroSTR	0.000541026	1	0.000184752	0.0270352	0.000172949	0.000261461	0.000481672	0.000708068	0.000410021	0.000544829	0.000579568	0.000582181	0.000466181	0.000576463	0.000589146
MIA-BC + tCroSTR	0.0130557	0.000184752	1	0.11771	0.477819	0.525696	0.0273811	0.0820119	0.0171448	0.0165899	0.016406	0.0166064	0.0179256	0.0161261	0.0183317
MIA-BC + full RseSTR	0.0330474	0.0270352	0.11771	1	0.0677156	0.0922871	0.0427606	0.0603063	0.0366457	0.0361809	0.0359718	0.0361306	0.0372229	0.0357464	0.037462
MIA-BC + tRseSTR	0.0398796	0.000172949	0.477819	0.0677156	1	0.779258	0.104975	0.332619	0.0625709	0.0542631	0.0521838	0.052915	0.0633153	0.051143	0.059839
MIA-BC + full OpuSTR	0.00394607	0.000261461	0.525696	0.0922871	0.779258	1	0.00731086	0.0452669	0.00337612	0.0046952	0.00520111	0.00528836	0.00412666	0.00508972	0.00580158
MIA-BC + tOpuSTR	0.0239159	0.000481672	0.0273811	0.0427606	0.104975	0.00731086	1	0.00859625	0.0934591	0.0367204	0.045514	0.0476429	0.0866808	0.0429614	0.0642099
MIA-BC + full TelSTR	0.000646948	0.000708068	0.0820119	0.0603063	0.332619	0.0452669	0.00859625	1	0.000630362	0.000186594	0.000929569	0.000980816	0.000845867	0.000892506	0.000732099
MIA-BC + tTelSTR	0.0474776	0.000410021	0.0171448	0.0366457	0.0625709	0.00337612	0.0934591	0.000630362	1	0.36913	0.252084	0.277318	0.998672	0.219381	0.646172
MIA-BC + full MnoSTR	0.0156201	0.000544829	0.0165899	0.0361809	0.0542631	0.0046952	0.0367204	0.000186594	0.36913	1	0.522917	0.641703	0.32283	0.379867	0.298665
MIA-BC + tMnoSTR	0.000364199	0.000579568	0.016406	0.0359718	0.0521838	0.00520111	0.045514	0.000929569	0.252084	0.522917	1	0.535026	0.228573	0.389875	0.0481667
MIA-BC + full AthSTR	0.00221242	0.000582181	0.0166064	0.0361306	0.052915	0.00528836	0.0476429	0.000980816	0.277318	0.641703	0.535026	1	0.250222	0.16238	0.0641227
MIA-BC + tAthSTR	0.0592213	0.000466181	0.0179256	0.0372229	0.0633153	0.00412666	0.0866808	0.000845867	0.998672	0.32283	0.228573	0.250222	1	0.20124	0.602855
MIA-BC + full CacSTR	0.00045887	0.000576463	0.0161261	0.0357464	0.051143	0.00508972	0.0429614	0.000892506	0.219381	0.379867	0.389875	0.16238	0.20124	1	0.0347953
MIA-BC + tCacSTR	0.00767151	0.000589146	0.0183317	0.037462	0.059839	0.00580158	0.0642099	0.000732099	0.646172	0.298665	0.0481667	0.0641227	0.602855	0.0347953	1

## Sheet: Extended Data Fig 4b
		rep 1	rep 2	rep 3	mean	stdev	p-value
MIA-BG	Secologanin	12.2989	11.7938	11.5932	11.8953	0.363644	2.85828e-06
MIA-BJ	Secologanin	0.315173	0.203666	0.761088	0.426642	0.294956
MIA-BG	Strictosidine	1.08006	1.12532	3.58063	1.92867	1.43082	0.000198936
MIA-BJ	Strictosidine	21.5006	20.2959	21.7919	21.1961	0.793088

## Sheet: Component
Component Name		Curve Index	Weighting Index	Origin Index	Equation
Filename	Sample Type	Sample Name	Sample ID	Exp Amt	Calc Amt	Units	%Diff	Level	%RSD-AMT	Peak Status	Response	Response Type	Equation	Area	Height	ISTD Area	ISTD Ht	RT	Rel RT	Del RT	S/N	Start Time	End Time	Start Height	End Height	Integ Code	Search Window	Threshold	Smooth	Acq Date	Duration	Exp Method	Proc Method	Vial	Inj Vol	Sample Wt	Sample Vol	ISTD Base Amt	ISTD Calc Amt	Dilution Factor	User Test 1	User Text 2	User Text3	User Text4	User Text5	Comment
