# Supplementary material for: A microbial supply chain for production of the anti-cancer drug vinblastine
Source: Nature. 2022 Aug 31;609(7926):341–7. doi: 10.1038/s41586-022-05157-3 (PMC9452304; doi:10.1038/s41586-022-05157-3)
Supplement: Supplementary file 13 — Source Data Extended Data Fig. 5 [file 41586_2022_5157_MOESM13_ESM.xlsx]

## Sheet: Extended Data Fig 5 (mg L-1)
	loganic acid (mg/L)					loganin (mg/L)					secologanin (mg/L)					strictosidine (mg/L)					combined (mg/L)
strain	rep 1	rep 2	rep 3	mean	stdev	rep 1	rep 2	rep 3	mean	stdev	rep 1	rep 2	rep 3	mean	stdev	rep 1	rep 2	rep 3	mean	stdev	rep 1	rep 2	rep 3	mean	stdev
EV (LEU2) + EV (HIS3)	0.01722	0.01722	0.01722	0.01722	0	0.0294517	0.0318081	0	0.0204199	0.0177234	0.00294517	0.00318081	0	0.00204199	0.00177234	0.00294517	0.00318081	0	0.00204199	0.00177234	0.052562	0.0553898	0.01722	0.0417239	0.0212681
EV (LEU2) + CroISYIS	0.01722	0.01722	0.01722	0.01722	0	0.083606	0	0.0320376	0.0385479	0.0421815	0.0083606	0	0.00320376	0.00385479	0.00421815	0.0083606	0	0.00320376	0.00385479	0.00421815	0.117547	0.01722	0.0556651	0.0634775	0.0506178
EV (LEU2) + NmuISY	0.0127234	0.0127234	0.0127234	0.0127234	0	0.473375	0.545491	0.38427	0.467712	0.0807595	0.0473375	0.0545491	0.038427	0.0467712	0.00807595	0.0473375	0.0545491	0.038427	0.0467712	0.00807595	0.580774	0.667312	0.473847	0.573978	0.0969115
EV (LEU2) + NcaISY	0.0295069	0.0295069	0.0295069	0.0295069	0	0.675288	0.385839	0.709217	0.590114	0.17772	0.0675288	0.0385839	0.0709217	0.0590114	0.017772	0.0675288	0.0385839	0.0709217	0.0590114	0.017772	0.839852	0.492513	0.880568	0.737644	0.213264
EV (LEU2) + DpuISY	0.0295069	0.0295069	0.0295069	0.0295069	0	0.301737	0.54662	0.357583	0.40198	0.128336	0.0301737	0.054662	0.0357583	0.040198	0.0128336	0.0301737	0.054662	0.0357583	0.040198	0.0128336	0.391592	0.68545	0.458607	0.511883	0.154003
EV (LEU2) + OeuISY	0.01722	0.01722	0.01722	0.01722	0	0.432387	0.423489	0.337629	0.397835	0.0523292	0.0432387	0.0423489	0.0337629	0.0397835	0.00523292	0.0432387	0.0423489	0.0337629	0.0397835	0.00523292	0.536084	0.525407	0.422375	0.494622	0.0627951
NmuNEPS2 + CroISY	0.01722	0.01722	0.01722	0.01722	0	0.0328777	0	0.0120298	0.0149692	0.0166348	0.00328777	0	0.00120298	0.00149692	0.00166348	0.00328777	0	0.00120298	0.00149692	0.00166348	0.0566733	0.01722	0.0316558	0.035183	0.0199617
NmuNEPS2 + NmuISY	0.0127234	0.0127234	0.0127234	0.0127234	0	0.801378	0.38482	0.736665	0.640955	0.224167	0.0801378	0.038482	0.0736665	0.0640955	0.0224167	0.0801378	0.038482	0.0736665	0.0640955	0.0224167	0.974378	0.474507	0.896722	0.781869	0.269
NmuNEPS2 + NcaISY	0.0295069	0.0295069	0.0295069	0.0295069	0	0.589905	0.0752842	1.03971	0.568299	0.482575	0.0589905	0.00752842	0.103971	0.0568299	0.0482575	0.0589905	0.00752842	0.103971	0.0568299	0.0482575	0.737393	0.119848	1.27716	0.711466	0.57909
NmuNEPS2 + DpuISY	0.0295069	0.0295069	0.0295069	0.0295069	0	0.569873	0.413978	0.428687	0.470846	0.0860744	0.0569873	0.0413978	0.0428687	0.0470846	0.00860744	0.0569873	0.0413978	0.0428687	0.0470846	0.00860744	0.713354	0.52628	0.543932	0.594522	0.103289
NmuNEPS2 + OeuISY	0.01722	0.01722	0.01722	0.01722	0	0.383536	0.314522	0.39144	0.363166	0.0423119	0.0383536	0.0314522	0.039144	0.0363166	0.00423119	0.0383536	0.0314522	0.039144	0.0363166	0.00423119	0.477463	0.394646	0.486948	0.453019	0.0507743
NcaMLPLA + CroISY	0.01722	0.01722	0.01722	0.01722	0	0.0176366	0	0	0.00587888	0.0101825	0.00176366	0	0	0.000587888	0.00101825	0.00176366	0	0	0.000587888	0.00101825	0.038384	0.01722	0.01722	0.0242747	0.012219
NcaMLPLA + NmuISY	3.54282	5.85058	4.27079	4.55473	1.17979	7.88207	9.95092	11.7625	9.86516	1.94163	0.788207	0.995092	1.17625	0.986516	0.194163	0.788207	0.995092	1.17625	0.986516	0.194163	13.0013	17.7917	18.3858	16.3929	2.95221
NcaMLPLA + NcaISY	2.31608	2.03125	2.20719	2.18484	0.143723	12.9147	11.8123	11.3819	12.0363	0.790545	1.29147	1.18123	1.13819	1.20363	0.0790545	1.29147	1.18123	1.13819	1.20363	0.0790545	17.8137	16.206	15.8655	16.6284	1.04051
NcaMLPLA + DpuISY	6.73192	0.502562	3.24868	3.49439	3.12194	9.29572	5.46963	10.4083	8.39121	2.59059	0.929572	0.546963	1.04083	0.839121	0.259059	0.929572	0.546963	1.04083	0.839121	0.259059	17.8868	7.06612	15.7386	13.5638	5.72878
NcaMLPLA + OeuISY	2.14326	4.66942	4.503	3.77189	1.41289	5.92925	8.17507	6.37234	6.82555	1.18953	0.592925	0.817507	0.637234	0.682555	0.118953	0.592925	0.817507	0.637234	0.682555	0.118953	9.25836	14.4795	12.1498	11.9626	2.6156
NcaMLPLB + CroISY	0.01722	0.01722	0.01722	0.01722	0	0.0184637	0.0280948	0	0.0155195	0.0142769	0.00184637	0.00280948	0	0.00155195	0.00142769	0.00184637	0.00280948	0	0.00155195	0.00142769	0.0393764	0.0509338	0.01722	0.0358434	0.0171323
NcaMLPLB + NmuISY	0.828709	0.981175	2.759	1.52296	1.07315	5.94765	6.86351	6.13886	6.31667	0.483128	0.594765	0.686351	0.613886	0.631667	0.0483128	0.594765	0.686351	0.613886	0.631667	0.0483128	7.96589	9.21739	10.1256	9.10297	1.08441
NcaMLPLB + NcaISY	1.46341	0.752612	1.66238	1.2928	0.478277	8.31554	7.46437	7.81401	7.86464	0.427835	0.831554	0.746437	0.781401	0.786464	0.0427835	0.831554	0.746437	0.781401	0.786464	0.0427835	11.4421	9.70986	11.0392	10.7304	0.906451
NcaMLPLB + DpuISY	5.23621	0.760043	0.964735	2.32033	2.5273	6.7186	6.24576	6.69425	6.55287	0.266244	0.67186	0.624576	0.669425	0.655287	0.0266244	0.67186	0.624576	0.669425	0.655287	0.0266244	13.2985	8.25496	8.99784	10.1838	2.72291
NcaMLPLB + OeuISY	2.97684	2.79272	2.70838	2.82598	0.137286	5.12494	6.91515	7.13911	6.39306	1.10392	0.512494	0.691515	0.713911	0.639306	0.110392	0.512494	0.691515	0.713911	0.639306	0.110392	9.12677	11.0909	11.2753	10.4977	1.1908
NmuMLP + CroISY	0.01722	0.01722	0.01722	0.01722	0	0	0.0148417	0.0450611	0.0199676	0.0229637	0	0.00148417	0.00450611	0.00199676	0.00229637	0	0.00148417	0.00450611	0.00199676	0.00229637	0.01722	0.03503	0.0712934	0.0411811	0.0275565
NmuMLP + NmuISY	2.48235	4.38513	2.52664	3.13137	1.08601	9.7017	8.72982	9.33919	9.25691	0.491138	0.97017	0.872982	0.933919	0.925691	0.0491138	0.97017	0.872982	0.933919	0.925691	0.0491138	14.1244	14.8609	13.7337	14.2397	0.572396
NmuMLP + NcaISY	2.68497	1.71344	1.34045	1.91295	0.694107	10.7899	9.10329	9.57687	9.82335	0.86989	1.07899	0.910329	0.957687	0.982335	0.086989	1.07899	0.910329	0.957687	0.982335	0.086989	15.6328	12.6374	12.8327	13.701	1.67588
NmuMLP + DpuISY	0.327283	1.09112	1.3803	0.932902	0.544046	2.46764	7.79014	8.03979	6.09919	3.14749	0.246764	0.779014	0.803979	0.609919	0.314749	0.246764	0.779014	0.803979	0.609919	0.314749	3.28845	10.4393	11.0281	8.25193	4.30857
NmuMLP + OeuISY	1.24572	1.64341	4.62966	2.50626	1.84964	8.19778	7.32874	10.8052	8.77724	1.80922	0.819778	0.732874	1.08052	0.877724	0.180922	0.819778	0.732874	1.08052	0.877724	0.180922	11.0831	10.4379	17.5959	13.0389	3.95959
	EV (LEU2) + EV (HIS3)	EV (LEU2) + CroISYIS	EV (LEU2) + NmuISY	EV (LEU2) + NcaISY	EV (LEU2) + DpuISY	EV (LEU2) + OeuISY	NmuNEPS2 + CroISY	NmuNEPS2 + NmuISY	NmuNEPS2 + NcaISY	NmuNEPS2 + DpuISY	NmuNEPS2 + OeuISY	NcaMLPLA + CroISY	NcaMLPLA + NmuISY	NcaMLPLA + NcaISY	NcaMLPLA + DpuISY	NcaMLPLA + OeuISY	NcaMLPLB + CroISY	NcaMLPLB + NmuISY	NcaMLPLB + NcaISY	NcaMLPLB + DpuISY	NcaMLPLB + OeuISY	NmuMLP + CroISY	NmuMLP + NmuISY	NmuMLP + NcaISY	NmuMLP + DpuISY	NmuMLP + OeuISY
EV (LEU2) + EV (HIS3)	1	0.54709	0.00842743	0.0288783	0.0319123	0.0031809	0.717579	0.0405675	0.18291	0.00917022	0.00171353	0.300901	0.0106891	0.00130391	0.0549429	0.0156664	0.728919	0.00472719	0.0023776	0.0231884	0.00428562	0.979826	0.000532866	0.0049747	0.0808219	0.0295685
EV (LEU2) + CroISYIS	0.54709	1	0.00387609	0.0264862	0.0275701	0.00092984	0.443087	0.039659	0.191343	0.00456435	0.000710668	0.310443	0.0107028	0.00128297	0.055097	0.0156993	0.449524	0.00468975	0.00233605	0.0232581	0.00425697	0.549491	0.000496712	0.00496428	0.0811843	0.0296492
EV (LEU2) + NmuISY	0.00842743	0.00387609	1	0.318632	0.591805	0.3098	0.00845503	0.312281	0.72247	0.814059	0.150749	0.00934138	0.0113452	0.00128667	0.0591004	0.0170242	0.00898649	0.00506101	0.00240737	0.0256089	0.0045472	0.00715558	0.000424384	0.00526708	0.0908099	0.0319626
EV (LEU2) + NcaISY	0.0288783	0.0264862	0.318632	1	0.218145	0.179815	0.0284754	0.834899	0.946835	0.375005	0.1405	0.0281846	0.0113275	0.000964303	0.0603319	0.0170998	0.0287607	0.00429704	0.00175792	0.0259926	0.00394706	0.0281693	0.000139423	0.00495321	0.093978	0.0325248
EV (LEU2) + DpuISY	0.0319123	0.0275701	0.591805	0.218145	1	0.8702	0.0312859	0.22339	0.615875	0.489008	0.583567	0.0310032	0.0111587	0.00112695	0.0585276	0.0166826	0.0318264	0.0045917	0.0020637	0.0251058	0.00418259	0.0305733	0.000262017	0.00503902	0.0894336	0.0315618
EV (LEU2) + OeuISY	0.0031809	0.00092984	0.3098	0.179815	0.8702	1	0.00331586	0.200959	0.583814	0.239764	0.424708	0.00459959	0.0112719	0.0013363	0.0584689	0.0168567	0.00388105	0.00512799	0.00250247	0.0252775	0.00459861	0.00214232	0.000504417	0.00527383	0.0892436	0.0316159
NmuNEPS2 + CroISY	0.717579	0.443087	0.00845503	0.0284754	0.0312859	0.00331586	1	0.0399828	0.180299	0.00917684	0.0018389	0.473422	0.010681	0.00130351	0.0548943	0.0156502	0.967448	0.00472195	0.00237602	0.0231602	0.00428148	0.776751	0.000533375	0.00497064	0.0807089	0.0295405
NmuNEPS2 + NmuISY	0.0405675	0.039659	0.312281	0.834899	0.22339	0.200959	0.0399828	1	0.861438	0.353966	0.164422	0.039302	0.0112071	0.000776294	0.0606008	0.0169334	0.0402221	0.00375949	0.0013884	0.0258815	0.00351248	0.0400146	6.74197e-05	0.00468163	0.0947327	0.0325626
NmuNEPS2 + NcaISY	0.18291	0.191343	0.72247	0.946835	0.615875	0.583814	0.180299	0.861438	1	0.761676	0.520726	0.176117	0.00950364	0.00013205	0.0589191	0.0141631	0.1806	0.00119314	0.000248091	0.0224706	0.00122366	0.182582	8.68962e-06	0.00260126	0.0912268	0.0304761
NmuNEPS2 + DpuISY	0.00917022	0.00456435	0.814059	0.375005	0.489008	0.239764	0.00917684	0.353966	0.761676	1	0.125759	0.00997004	0.0113654	0.00127571	0.0592661	0.0170698	0.00967874	0.00504827	0.00238686	0.0256979	0.00453735	0.0079452	0.000407874	0.00526721	0.0912233	0.0320544
NmuNEPS2 + OeuISY	0.00171353	0.000710668	0.150749	0.1405	0.583567	0.424708	0.0018389	0.164422	0.520726	0.125759	1	0.00311228	0.0112236	0.00134549	0.0581357	0.0167535	0.00233114	0.00511975	0.00251654	0.0250875	0.00459208	0.000999135	0.000525324	0.0052585	0.0884268	0.0314263
NcaMLPLA + CroISY	0.300901	0.310443	0.00934138	0.0281846	0.0310032	0.00459959	0.473422	0.039302	0.176117	0.00997004	0.00311228	1	0.0106687	0.0013047	0.054814	0.015625	0.400196	0.0047178	0.00237729	0.0231153	0.00427811	0.408648	0.000537204	0.00496586	0.0805221	0.0294948
NcaMLPLA + NmuISY	0.0106891	0.0107028	0.0113452	0.0113275	0.0111587	0.0112719	0.010681	0.0112071	0.00950364	0.0113654	0.0112236	0.0106687	1	0.906118	0.502484	0.124619	0.0106826	0.0378782	0.0690643	0.0557343	0.0587407	0.0106863	0.333116	0.258746	0.0617148	0.309629
NcaMLPLA + NcaISY	0.00130391	0.00128297	0.00128667	0.000964303	0.00112695	0.0013363	0.00130351	0.000776294	0.00013205	0.00127571	0.00134549	0.0013047	0.906118	1	0.453033	0.0752512	0.00130484	0.000980034	0.00191007	0.0409684	0.00272867	0.00130026	0.0377688	0.0739972	0.0706871	0.253464
NcaMLPLA + DpuISY	0.0549429	0.055097	0.0591004	0.0603319	0.0585276	0.0584689	0.0548943	0.0606008	0.0589191	0.0592661	0.0581357	0.054814	0.502484	0.453033	1	0.691417	0.0548997	0.308713	0.482877	0.427105	0.453259	0.0549376	0.85737	0.971399	0.273534	0.903179
NcaMLPLA + OeuISY	0.0156664	0.0156993	0.0170242	0.0170998	0.0166826	0.0168567	0.0156502	0.0169334	0.0141631	0.0170698	0.0167535	0.015625	0.124619	0.0752512	0.691417	1	0.015653	0.189851	0.507585	0.460373	0.446629	0.0156616	0.268205	0.396098	0.284686	0.717356
NcaMLPLB + CroISY	0.728919	0.449524	0.00898649	0.0287607	0.0318264	0.00388105	0.967448	0.0402221	0.1806	0.00967874	0.00233114	0.400196	0.0106826	0.00130484	0.0548997	0.015653	1	0.00472563	0.00237888	0.0231644	0.00428433	0.792448	0.00053538	0.00497242	0.0807212	0.029544
NcaMLPLB + NmuISY	0.00472719	0.00468975	0.00506101	0.00429704	0.0045917	0.00512799	0.00472195	0.00375949	0.00119314	0.00504827	0.00511975	0.0047178	0.0378782	0.000980034	0.308713	0.189851	0.00472563	1	0.119085	0.574432	0.208633	0.00471786	0.005199	0.0219741	0.768431	0.222325
NcaMLPLB + NcaISY	0.0023776	0.00233605	0.00240737	0.00175792	0.0020637	0.00250247	0.00237602	0.0013884	0.000248091	0.00238686	0.00251654	0.00237729	0.0690643	0.00191007	0.482877	0.507585	0.00237888	0.119085	1	0.767732	0.801891	0.00236985	0.00783618	0.0717316	0.425161	0.420181
NcaMLPLB + DpuISY	0.0231884	0.0232581	0.0256089	0.0259926	0.0251058	0.0252775	0.0231602	0.0258815	0.0224706	0.0256979	0.0250875	0.0231153	0.0557343	0.0409684	0.427105	0.460373	0.0231644	0.574432	0.767732	1	0.867546	0.0231821	0.117487	0.143773	0.553503	0.368442
NcaMLPLB + OeuISY	0.00428562	0.00425697	0.0045472	0.00394706	0.00418259	0.00459861	0.00428148	0.00351248	0.00122366	0.00453735	0.00459208	0.00427811	0.0587407	0.00272867	0.453259	0.446629	0.00428433	0.208633	0.801891	0.867546	1	0.0042784	0.0178681	0.0604722	0.465327	0.383781
NmuMLP + CroISY	0.979826	0.549491	0.00715558	0.0281693	0.0305733	0.00214232	0.776751	0.0400146	0.182582	0.0079452	0.000999135	0.408648	0.0106863	0.00130026	0.0549376	0.0156616	0.792448	0.00471786	0.00236985	0.0231821	0.0042784	1	0.000527155	0.0049705	0.0808101	0.0295641
NmuMLP + NmuISY	0.000532866	0.000496712	0.000424384	0.000139423	0.000262017	0.000504417	0.000533375	6.74197e-05	8.68962e-06	0.000407874	0.000525324	0.000537204	0.333116	0.0377688	0.85737	0.268205	0.00053538	0.005199	0.00783618	0.117487	0.0178681	0.000527155	1	0.642018	0.135461	0.65316
NmuMLP + NcaISY	0.0049747	0.00496428	0.00526708	0.00495321	0.00503902	0.00527383	0.00497064	0.00468163	0.00260126	0.00526721	0.0052585	0.00496586	0.258746	0.0739972	0.971399	0.396098	0.00497242	0.0219741	0.0717316	0.143773	0.0604722	0.0049705	0.642018	1	0.148088	0.808797
NmuMLP + DpuISY	0.0808219	0.0811843	0.0908099	0.093978	0.0894336	0.0892436	0.0807089	0.0947327	0.0912268	0.0912233	0.0884268	0.0805221	0.0617148	0.0706871	0.273534	0.284686	0.0807212	0.768431	0.425161	0.553503	0.465327	0.0808101	0.135461	0.148088	1	0.229946
NmuMLP + OeuISY	0.0295685	0.0296492	0.0319626	0.0325248	0.0315618	0.0316159	0.0295405	0.0325626	0.0304761	0.0320544	0.0314263	0.0294948	0.309629	0.253464	0.903179	0.717356	0.029544	0.222325	0.420181	0.368442	0.383781	0.0295641	0.65316	0.808797	0.229946	1

## Sheet: Extended Data Fig 5 (uM)
	loganic acid (µM)					loganin (µM)					secologanin (µM)					strictosidine (µM)					combined (µM)
strain	rep 1	rep 2	rep 3	mean	stdev	rep 1	rep 2	rep 3	mean	stdev	rep 1	rep 2	rep 3	mean	stdev	rep 1	rep 2	rep 3	mean	stdev	rep 1	rep 2	rep 3	mean	stdev
EV (LEU2) + EV (HIS3)	0.0457541	0.0457541	0.0457541	0.0457541	0	0.0754436	0.0814799	0	0.0523078	0.0454003	0.0075834	0.00819016	0	0.00525785	0.00456353	0.00555095	0.00599509	0	0.00384868	0.00334044	0.134332	0.141419	0.0457541	0.107168	0.0533043
EV (LEU2) + CroISYIS	0.0457541	0.0457541	0.0457541	0.0457541	0	0.214166	0	0.0820677	0.0987445	0.108052	0.0215274	0	0.00824924	0.00992555	0.0108612	0.0157578	0	0.00603833	0.00726537	0.00795023	0.297205	0.0457541	0.142109	0.16169	0.126864
EV (LEU2) + NmuISY	0.0338065	0.0338065	0.0338065	0.0338065	0	1.2126	1.39733	0.984348	1.19809	0.206874	0.121888	0.140456	0.0989443	0.120429	0.0207945	0.0892202	0.102812	0.0724258	0.0881527	0.0152213	1.45752	1.67441	1.18952	1.44048	0.24289
EV (LEU2) + NcaISY	0.0784007	0.0784007	0.0784007	0.0784007	0	1.72982	0.988367	1.81674	1.51164	0.455248	0.173877	0.0993482	0.182614	0.151946	0.0457604	0.127276	0.0727215	0.133671	0.111223	0.033496	2.10938	1.23884	2.21142	1.85321	0.534504
EV (LEU2) + DpuISY	0.0784007	0.0784007	0.0784007	0.0784007	0	0.772933	1.40022	0.915988	1.02971	0.328746	0.0776933	0.140747	0.0920728	0.103504	0.0330448	0.0568704	0.103025	0.0673961	0.0757638	0.0241883	0.985897	1.7224	1.15386	1.28738	0.385979
EV (LEU2) + OeuISY	0.0457541	0.0457541	0.0457541	0.0457541	0	1.1076	1.08481	0.864873	1.0191	0.134047	0.111334	0.109043	0.0869349	0.102437	0.0134741	0.0814948	0.0798177	0.0636352	0.0749826	0.00986283	1.34619	1.31943	1.0612	1.24227	0.157384
NmuNEPS2 + CroISY	0.0457541	0.0457541	0.0457541	0.0457541	0	0.0842198	0	0.0308157	0.0383452	0.0426118	0.00846557	0	0.00309752	0.00385436	0.00428323	0.00619668	0	0.00226734	0.00282134	0.00313527	0.144636	0.0457541	0.0819347	0.090775	0.0500303
NmuNEPS2 + NmuISY	0.0338065	0.0338065	0.0338065	0.0338065	0	2.05282	0.985757	1.88705	1.64187	0.574227	0.206344	0.0990859	0.189681	0.165037	0.0577199	0.151041	0.0725295	0.138844	0.120805	0.0422502	2.44401	1.19118	2.24938	1.96152	0.674197
NmuNEPS2 + NcaISY	0.0784007	0.0784007	0.0784007	0.0784007	0	1.51111	0.192848	2.66332	1.45576	1.23617	0.151893	0.0193847	0.267711	0.146329	0.124256	0.111183	0.0141893	0.195961	0.107111	0.090954	1.85258	0.304823	3.20539	1.7876	1.45138
NmuNEPS2 + DpuISY	0.0784007	0.0784007	0.0784007	0.0784007	0	1.45979	1.06045	1.09813	1.20612	0.220489	0.146734	0.106594	0.110381	0.121236	0.022163	0.107408	0.0780251	0.0807975	0.0887434	0.016223	1.79233	1.32347	1.36771	1.4945	0.258875
NmuNEPS2 + OeuISY	0.0457541	0.0457541	0.0457541	0.0457541	0	0.982468	0.805681	1.00271	0.930288	0.108386	0.0987553	0.0809851	0.10079	0.0935103	0.0108947	0.0722875	0.05928	0.0737772	0.0684482	0.0079748	1.19927	0.9917	1.22304	1.138	0.127256
NcaMLPLA + CroISY	0.0457541	0.0457541	0.0457541	0.0457541	0	0.0451781	0	0	0.0150594	0.0260836	0.00454119	0	0	0.00151373	0.00262186	0.00332409	0	0	0.00110803	0.00191917	0.0987975	0.0457541	0.0457541	0.0634352	0.0306246
NcaMLPLA + NmuISY	9.41339	15.5452	11.3476	12.1021	3.13474	20.1908	25.4903	30.1309	25.2707	4.97369	2.02953	2.56223	3.02868	2.54014	0.499943	1.48558	1.87551	2.21695	1.85935	0.365952	33.1193	45.4733	46.7241	41.7722	7.51973
NcaMLPLA + NcaISY	6.1539	5.3971	5.86457	5.80519	0.381877	33.0823	30.2585	29.156	30.8323	2.02506	3.32535	3.04151	2.93069	3.09919	0.203555	2.43411	2.22634	2.14523	2.26856	0.148999	44.9957	40.9235	40.0965	42.0052	2.62263
NcaMLPLA + DpuISY	17.8869	1.33532	8.63185	9.2847	8.29508	23.812	14.011	26.6619	21.495	6.63607	2.39352	1.40836	2.67999	2.16062	0.667041	1.75203	1.0309	1.96171	1.58155	0.488265	45.8444	17.7856	39.9355	34.5218	14.7921
NcaMLPLA + OeuISY	5.69471	12.4068	11.9646	10.022	3.75409	15.1884	20.9413	16.3234	17.4844	3.04711	1.5267	2.10497	1.64079	1.75749	0.306288	1.11752	1.54081	1.20104	1.28646	0.224198	23.5273	36.9939	31.1299	30.5504	6.75194
NcaMLPLB + CroISY	0.0457541	0.0457541	0.0457541	0.0457541	0	0.0472967	0.0719678	0	0.0397548	0.0365719	0.00475415	0.00723403	0	0.00399606	0.00367611	0.00347997	0.00529521	0	0.00292506	0.00269087	0.101285	0.130251	0.0457541	0.0924301	0.0429388
NcaMLPLB + NmuISY	2.2019	2.60701	7.33075	4.04656	2.8514	15.2355	17.5816	15.7253	16.1808	1.23758	1.53144	1.76726	1.58067	1.62646	0.124399	1.12099	1.29361	1.15703	1.19054	0.0910582	20.0899	23.2495	25.7938	23.0444	2.85748
NcaMLPLB + NcaISY	3.88833	1.99971	4.41698	3.43501	1.2708	21.3011	19.1208	20.0164	20.1461	1.09595	2.14114	1.92197	2.012	2.02504	0.110162	1.56728	1.40686	1.47276	1.4823	0.0806369	28.8979	24.4493	27.9182	27.0885	2.33746
NcaMLPLB + DpuISY	13.9128	2.01946	2.56333	6.16518	6.71511	17.2104	15.9992	17.148	16.7859	0.682014	1.72995	1.6082	1.72368	1.68728	0.0685543	1.2663	1.17718	1.26171	1.23506	0.0501808	34.1194	20.804	22.6968	25.8734	7.2037
NcaMLPLB + OeuISY	7.90956	7.42033	7.19625	7.50871	0.364774	13.1281	17.7139	18.2876	16.3765	2.82782	1.3196	1.78056	1.83822	1.64613	0.284245	0.965931	1.30334	1.34555	1.20494	0.208064	23.3232	28.2181	28.6676	26.7363	2.96439
NmuMLP + CroISY	0.0457541	0.0457541	0.0457541	0.0457541	0	0	0.0380185	0.115429	0.0511491	0.0588241	0	0.00382152	0.0116026	0.00514139	0.00591285	0	0.0027973	0.00849297	0.00376342	0.00432813	0.0457541	0.0903914	0.181279	0.105808	0.069065
NmuMLP + NmuISY	6.59568	11.6514	6.71335	8.32015	2.88556	24.8519	22.3624	23.9233	23.7125	1.2581	2.49806	2.24781	2.40471	2.38353	0.126461	1.82854	1.64537	1.76022	1.74471	0.0925679	35.7742	37.907	34.8016	36.1609	1.58838
NmuMLP + NcaISY	7.13403	4.55267	3.56161	5.08277	1.84426	27.6394	23.3191	24.5322	25.1636	2.22832	2.77825	2.34397	2.46591	2.52938	0.223985	2.03364	1.71576	1.80502	1.85147	0.163954	39.5854	31.9315	32.3647	34.6272	4.29937
NmuMLP + DpuISY	0.869602	2.89915	3.6675	2.47875	1.44555	6.32112	19.9553	20.5948	15.6237	8.06264	0.635383	2.00586	2.07014	1.57046	0.810437	0.465092	1.46826	1.51531	1.14955	0.593229	8.29119	26.3285	27.8477	20.8225	10.879
NmuMLP + OeuISY	3.30991	4.36658	12.3011	6.65921	4.91454	20.9995	18.7733	27.6787	22.4838	4.6345	2.11082	1.88705	2.78219	2.26002	0.465849	1.54509	1.3813	2.03653	1.6543	0.340995	27.9653	26.4083	44.7985	33.0574	10.1979
	EV (LEU2) + EV (HIS3)	EV (LEU2) + CroISYIS	EV (LEU2) + NmuISY	EV (LEU2) + NcaISY	EV (LEU2) + DpuISY	EV (LEU2) + OeuISY	NmuNEPS2 + CroISY	NmuNEPS2 + NmuISY	NmuNEPS2 + NcaISY	NmuNEPS2 + DpuISY	NmuNEPS2 + OeuISY	NcaMLPLA + CroISY	NcaMLPLA + NmuISY	NcaMLPLA + NcaISY	NcaMLPLA + DpuISY	NcaMLPLA + OeuISY	NcaMLPLB + CroISY	NcaMLPLB + NmuISY	NcaMLPLB + NcaISY	NcaMLPLB + DpuISY	NcaMLPLB + OeuISY	NmuMLP + CroISY	NmuMLP + NmuISY	NmuMLP + NcaISY	NmuMLP + DpuISY	NmuMLP + OeuISY
EV (LEU2) + EV (HIS3)	1	0.54709	0.00843664	0.0288187	0.031814	0.0031809	0.717579	0.0405957	0.18261	0.0091442	0.00171353	0.300901	0.0106811	0.00129831	0.0564183	0.0159994	0.728919	0.00512105	0.00248153	0.0250735	0.00409559	0.979826	0.000638337	0.00512542	0.0809262	0.0304738
EV (LEU2) + CroISYIS	0.54709	1	0.00388207	0.0264253	0.0274683	0.00092984	0.443087	0.0396887	0.191022	0.00454657	0.000710668	0.310443	0.0106948	0.00127768	0.0565743	0.0160334	0.449524	0.0050877	0.00244152	0.0251511	0.00406679	0.549491	0.000604197	0.00511598	0.0812867	0.0305567
EV (LEU2) + NmuISY	0.00843664	0.00388207	1	0.31619	0.597568	0.311204	0.00846408	0.312281	0.720587	0.805177	0.151387	0.00935072	0.011326	0.00128147	0.0606084	0.0173619	0.00899592	0.00550811	0.00252508	0.0276584	0.00433293	0.00716384	0.000541014	0.00542904	0.0908479	0.03291
EV (LEU2) + NcaISY	0.0288187	0.0264253	0.31619	1	0.218145	0.178941	0.0284173	0.838592	0.946835	0.375005	0.139884	0.0281284	0.0113135	0.000963304	0.0618655	0.0174588	0.0287022	0.00478445	0.00188457	0.0281315	0.00374203	0.0281105	0.000222135	0.00512864	0.0940176	0.0335002
EV (LEU2) + DpuISY	0.031814	0.0274683	0.597568	0.218145	1	0.86473	0.0311911	0.224742	0.615875	0.489008	0.579182	0.0309128	0.0111457	0.00112402	0.0600434	0.0170306	0.0317305	0.005047	0.00218496	0.0271536	0.00397956	0.030477	0.000367818	0.00520486	0.0895018	0.0325133
EV (LEU2) + OeuISY	0.0031809	0.00092984	0.311204	0.178941	0.86473	1	0.00331586	0.201243	0.58264	0.237005	0.424708	0.00459959	0.0112539	0.00133039	0.0599734	0.0171924	0.00388105	0.00556226	0.00261612	0.0272989	0.00438648	0.00214232	0.000619026	0.00543294	0.0892971	0.0325569
NmuNEPS2 + CroISY	0.717579	0.443087	0.00846408	0.0284173	0.0311911	0.00331586	1	0.0400103	0.180006	0.00915133	0.0018389	0.473422	0.0106732	0.00129791	0.0563692	0.0159831	0.967448	0.00511526	0.00247982	0.0250435	0.00409174	0.776751	0.000638704	0.00512124	0.0808137	0.0304453
NmuNEPS2 + NmuISY	0.0405957	0.0396887	0.312281	0.838592	0.224742	0.201243	0.0400103	1	0.863393	0.356125	0.164636	0.0393285	0.0111963	0.000776971	0.0621338	0.0173025	0.0402497	0.00425163	0.0015101	0.0280514	0.00331745	0.0400426	0.000121401	0.00486249	0.0947467	0.0335437
NmuNEPS2 + NcaISY	0.18261	0.191022	0.720587	0.946835	0.615875	0.58264	0.180006	0.863393	1	0.761676	0.51967	0.175832	0.0095416	0.000133577	0.0605109	0.0146284	0.180306	0.0014892	0.000286913	0.0247783	0.00112646	0.182283	1.09044e-05	0.00278005	0.0913007	0.03152
NmuNEPS2 + DpuISY	0.0091442	0.00454657	0.805177	0.375005	0.489008	0.237005	0.00915133	0.356125	0.761676	1	0.124468	0.00994397	0.0113473	0.00127083	0.0607841	0.017411	0.00965227	0.00549987	0.00250603	0.0277605	0.00432339	0.00792154	0.000524625	0.00543074	0.0912792	0.0330088
NmuNEPS2 + OeuISY	0.00171353	0.000710668	0.151387	0.139884	0.579182	0.424708	0.0018389	0.164636	0.51967	0.124468	1	0.00311228	0.0112064	0.00133944	0.0596375	0.0170885	0.00233114	0.0055488	0.00262867	0.027095	0.00438164	0.000999135	0.000638488	0.00541649	0.0884855	0.0323637
NcaMLPLA + CroISY	0.300901	0.310443	0.00935072	0.0281284	0.0309128	0.00459959	0.473422	0.0393285	0.175832	0.00994397	0.00311228	1	0.010661	0.00129908	0.0562882	0.0159578	0.400196	0.00511	0.00248077	0.0249953	0.00408879	0.408648	0.000642133	0.00511622	0.080628	0.0303987
NcaMLPLA + NmuISY	0.0106811	0.0106948	0.011326	0.0113135	0.0111457	0.0112539	0.0106732	0.0111963	0.0095416	0.0113473	0.0112064	0.010661	1	0.963379	0.504708	0.127614	0.0106747	0.0365703	0.0664036	0.0574233	0.0590001	0.0106784	0.324469	0.243467	0.0588727	0.304681
NcaMLPLA + NcaISY	0.00129831	0.00127768	0.00128147	0.000963304	0.00112402	0.00133039	0.00129791	0.000776971	0.000133577	0.00127083	0.00133944	0.00129908	0.963379	1	0.474513	0.0840143	0.00129922	0.0011009	0.00191547	0.04729	0.00274862	0.00129471	0.0398615	0.0771165	0.0704997	0.264938
NcaMLPLA + DpuISY	0.0564183	0.0565743	0.0606084	0.0618655	0.0600434	0.0599734	0.0563692	0.0621338	0.0605109	0.0607841	0.0596375	0.0562882	0.504708	0.474513	1	0.702645	0.0563746	0.309994	0.476798	0.431847	0.459629	0.056413	0.865922	0.991486	0.271558	0.895368
NcaMLPLA + OeuISY	0.0159994	0.0160334	0.0173619	0.0174588	0.0170306	0.0171924	0.0159831	0.0173025	0.0146284	0.017411	0.0170885	0.0159578	0.127614	0.0840143	0.702645	1	0.0159859	0.184621	0.474685	0.458209	0.441896	0.0159948	0.2846	0.435737	0.271192	0.743066
NcaMLPLB + CroISY	0.728919	0.449524	0.00899592	0.0287022	0.0317305	0.00388105	0.967448	0.0402497	0.180306	0.00965227	0.00233114	0.400196	0.0106747	0.00129922	0.0563746	0.0159859	1	0.00511887	0.00248263	0.0250478	0.00409452	0.792448	0.000640613	0.005123	0.0808259	0.0304489
NcaMLPLB + NmuISY	0.00512105	0.0050877	0.00550811	0.00478445	0.005047	0.00556226	0.00511526	0.00425163	0.0014892	0.00549987	0.0055488	0.00511	0.0365703	0.0011009	0.309994	0.184621	0.00511887	1	0.133434	0.578123	0.19546	0.00511205	0.00532953	0.0230541	0.761314	0.226215
NcaMLPLB + NcaISY	0.00248153	0.00244152	0.00252508	0.00188457	0.00218496	0.00261612	0.00247982	0.0015101	0.000286913	0.00250603	0.00262867	0.00248077	0.0664036	0.00191547	0.476798	0.474685	0.00248263	0.133434	1	0.803122	0.879877	0.00247395	0.00739342	0.0735232	0.424729	0.418658
NcaMLPLB + DpuISY	0.0250735	0.0251511	0.0276584	0.0281315	0.0271536	0.0272989	0.0250435	0.0280514	0.0247783	0.0277605	0.027095	0.0249953	0.0574233	0.04729	0.431847	0.458209	0.0250478	0.578123	0.803122	1	0.86155	0.0250674	0.125904	0.160945	0.544486	0.381179
NcaMLPLB + OeuISY	0.00409559	0.00406679	0.00433293	0.00374203	0.00397956	0.00438648	0.00409174	0.00331745	0.00112646	0.00432339	0.00438164	0.00408879	0.0590001	0.00274862	0.459629	0.441896	0.00409452	0.19546	0.879877	0.86155	1	0.00408853	0.0159316	0.0665714	0.44873	0.397334
NmuMLP + CroISY	0.979826	0.549491	0.00716384	0.0281105	0.030477	0.00214232	0.776751	0.0400426	0.182283	0.00792154	0.000999135	0.408648	0.0106784	0.00129471	0.056413	0.0159948	0.792448	0.00511205	0.00247395	0.0250674	0.00408853	1	0.000632912	0.0051213	0.0809144	0.0304695
NmuMLP + NmuISY	0.000638337	0.000604197	0.000541014	0.000222135	0.000367818	0.000619026	0.000638704	0.000121401	1.09044e-05	0.000524625	0.000638488	0.000642133	0.324469	0.0398615	0.865922	0.2846	0.000640613	0.00532953	0.00739342	0.125904	0.0159316	0.000632912	1	0.609593	0.131819	0.652278
NmuMLP + NcaISY	0.00512542	0.00511598	0.00542904	0.00512864	0.00520486	0.00543294	0.00512124	0.00486249	0.00278005	0.00543074	0.00541649	0.00511622	0.243467	0.0771165	0.991486	0.435737	0.005123	0.0230541	0.0735232	0.160945	0.0665714	0.0051213	0.609593	1	0.14704	0.823465
NmuMLP + DpuISY	0.0809262	0.0812867	0.0908479	0.0940176	0.0895018	0.0892971	0.0808137	0.0947467	0.0913007	0.0912792	0.0884855	0.080628	0.0588727	0.0704997	0.271558	0.271192	0.0808259	0.761314	0.424729	0.544486	0.44873	0.0809144	0.131819	0.14704	1	0.2286
NmuMLP + OeuISY	0.0304738	0.0305567	0.03291	0.0335002	0.0325133	0.0325569	0.0304453	0.0335437	0.03152	0.0330088	0.0323637	0.0303987	0.304681	0.264938	0.895368	0.743066	0.0304489	0.226215	0.418658	0.381179	0.397334	0.0304695	0.652278	0.823465	0.2286	1
