# Supplementary material for: A microbial supply chain for production of the anti-cancer drug vinblastine
Source: Nature. 2022 Aug 31;609(7926):341–7. doi: 10.1038/s41586-022-05157-3 (PMC9452304; doi:10.1038/s41586-022-05157-3)
Supplement: Supplementary file 14 — Source Data Extended Data Fig. 6 [file 41586_2022_5157_MOESM14_ESM.xlsx]

## Sheet: Extended Data Fig 6 (mg L-1)
	loganic acid (µM)								loganin (µM)								secologanin (µM)								strictosidine (µM)								combined (µM)
	rep 1	rep 2	rep 3	rep 4	rep 5	rep 6	mean	stdev	rep 1	rep 2	rep 3	rep 4	rep 5	rep 6	mean	stdev	rep 1	rep 2	rep 3	rep 4	rep 5	rep 6	mean	stdev	rep 1	rep 2	rep 3	rep 4	rep 5	rep 6	mean	stdev	rep 1	rep 2	rep 3	rep 4	rep 5	rep 6	mean	stdev
EV (LEU2) + EV (HIS3)	0.087477	0.082468	0	0.085896	0.084567	0.081729	0.0703562	0.0345328	0.915549	0.733094	0.99173	1.06035	1.06452	0.479449	0.874116	0.22897	0.434342	0.317371	0.396663	0.37645	0.377794	0.288243	0.365144	0.0534148	0.588707	0.442507	0.614455	0.6065	0.576694	0.452357	0.54687	0.0782146	2.02608	1.57544	2.00285	2.1292	2.10357	1.30178	1.85649	0.338318
EV (LEU2) + Cro8HGO-B	0	0	0	0	0	0	0	0	0.177949	0.221769	0.277732	0.338555	0.336709	0.305555	0.276378	0.0648527	0.089494	0.108909	0.146161	0.159292	0.171587	0.165626	0.140178	0.0334122	0.276046	0.260766	0.409846	0.326368	0.278084	0.327462	0.313095	0.0549182	0.543489	0.591444	0.833739	0.824215	0.78638	0.798643	0.729652	0.127681
EV (LEU2) + Ptr8HGO-B	0	0		0	0	0	0	0	0.377996	0.22404		0.37507	0.304432	0.559458	0.368199	0.124068	0.135392	0.105339		0.170272	0.144472	0.190055	0.149106	0.0325957	0.272906	0.303747		0.264561	0.25907	0.305105	0.281078	0.0218811	0.786294	0.633126		0.809903	0.707974	1.05462	0.798383	0.159232
EV (LEU2) + Rte8HGO-B	0	0	0	0	0	0	0	0	0.605037	1.22064	0.311861	0.143035	0.149407	0.615659	0.507607	0.407217	0.346356	0.444868	0.158126	0.100735	0.067345	0.263946	0.230229	0.147778	0.305496	0.502692	0.276468	0.253595	0.182266	0.338603	0.309853	0.10825	1.25689	2.1682	0.746455	0.497365	0.399018	1.21821	1.04769	0.65464
EV (LEU2) + Sin8HGO-B	0	0	0	0	0	0	0	0	1.0597	1.04892	0.409593	0.291528	0.642341	0.746264	0.699724	0.318678	0.530783	0.423233	0.210728	0.197489	0.309156	0.278776	0.325028	0.129384	0.488115	0.648873	0.304468	0.324773	0.310186	0.299111	0.395921	0.143271	2.0786	2.12102	0.924789	0.81379	1.26168	1.32415	1.42067	0.560743
Oeu8HGO-A + EV (HIS3)	0	0	0	0	0		0	0	0.817311	0.954107	1.07579	0.875473	1.12488		0.969512	0.130077	0.426515	0.399997	0.368363	0.426019	0.414361		0.407051	0.0241795	0.682245	0.624238	0.545551	0.645151	0.587107		0.616858	0.0526788	1.92607	1.97834	1.98971	1.94664	2.12635		1.99342	0.0784772
Oeu8HGO-A + Cro8HGO-B	0	0	0	0	0	0	0	0	0.217972	0.340409	0.250898	0.344129	0.365886	0.36429	0.313931	0.0632924	0.120022	0.195034	0.142571	0.16978	0.187476	0.17398	0.16481	0.0284133	0.358496	0.419511	0.343769	0.378417	0.324547	0.279913	0.350776	0.0475536	0.69649	0.954954	0.737238	0.892326	0.877909	0.818183	0.829517	0.0983476
Oeu8HGO-A + Ptr8HGO-B	0	0	0	0	0	0	0	0	0.356759	0.892718	0.498008	0.228442	0.182869	0.218269	0.396178	0.269727	0.213492	0.293697	0.200857	0.108924	0.083331	0.086701	0.1645	0.085022	0.336411	0.479503	0.368719	0.217109	0.202882	0.27603	0.313442	0.103983	0.906662	1.66592	1.06758	0.554475	0.469082	0.581	0.87412	0.451127
Oeu8HGO-A + Rte8HGO-B	0	0	0	0	0	0.085406	0.0142343	0.0348669	1.23371	1.05451	0.765296	0.764693	0.693936	1.11866	0.938467	0.224982	0.411201	0.399878	0.402976	0.359952	0.332006	0.449133	0.392524	0.0410855	0.349296	0.574735	0.467231	0.429183	0.352477	0.394636	0.427926	0.0849503	1.99421	2.02912	1.6355	1.55383	1.37842	2.04783	1.77315	0.287298
Oeu8HGO-A + Sin8HGO-B	0	0	0	0	0	0	0	0	1.01825	0.744415	0.263983	0.252014	0.267249	0.28219	0.471351	0.329307	0.434341	0.365213	0.173719	0.111801	0.13392	0.127213	0.224368	0.139128	0.587159	0.442554	0.273054	0.228136	0.221933	0.2282	0.330173	0.151301	2.03975	1.55218	0.710756	0.591951	0.623102	0.637603	1.02589	0.617336
Cro8HGO-A + EV (HIS3)	0.106954	0.100757	0.10013	0.091963	0.108518	0.103414	0.101956	0.00591266	2.97943	2.53294	2.55631	1.8397	3.13468	2.15758	2.53344	0.48651	1.00003	1.14905	1.07463	0.989457	1.12819	1.05399	1.06589	0.0651063	1.03987	1.13334	0.98415	1.02702	1.20648	1.17947	1.09506	0.0905343	5.12628	4.91608	4.71522	3.94814	5.57787	4.49446	4.79634	0.556981
Cro8HGO-A + Cro8HGO-B	0.088541	0.107158	0.091547	0	0.092413	0.10845	0.0813515	0.0407342	1.45654	2.62667	1.29795	1.07683	1.58063	1.96727	1.66765	0.556307	0.571573	1.04426	0.635342	0.40296	0.792858	1.04196	0.748158	0.260409	0.780552	1.08424	0.945102	0.734555	1.05813	0.999403	0.933664	0.1454	2.8972	4.86233	2.96994	2.21434	3.52403	4.11708	3.43082	0.949298
Cro8HGO-A + Ptr8HGO-B		0.087755	0.086172	0.083552	0.083747	0	0.0682452	0.0381904		1.68296	0.95777	1.08277	1.06032	1.14806	1.18637	0.285899		0.607514	0.410723	0.373146	0.436738	0.378458	0.441316	0.0964066		0.886602	0.673487	0.562178	0.635225	0.556976	0.662894	0.13443		3.26483	2.12815	2.10164	2.21603	2.08349	2.35883	0.509019
Cro8HGO-A + Rte8HGO-B	0.080827	0.09981	0.092372	0.090221	0	0	0.0605383	0.0472824	1.89754	2.81337	2.70782	1.97036	2.14737	1.61417	2.19177	0.474104	0.856213	1.1318	1.2112	0.858174	1.00015	0.682775	0.956718	0.196039	0.911048	0.967163	1.0351	0.996088	1.01657	0.868987	0.965825	0.0642951	3.74563	5.01214	5.04649	3.91484	4.16408	3.16593	4.17485	0.739009
Cro8HGO-A + Sin8HGO-B	0.105941	0.112225	0	0	0	0	0.036361	0.0563653	2.19329	2.26055	2.02855	2.08261	1.96844	1.63836	2.02863	0.218974	1.02719	1.02676	0.741375	0.937557	0.895038	0.704388	0.888718	0.138811	0.974798	1.00726	1.02335	1.11523	1.15495	0.986927	1.04375	0.073765	4.30122	4.4068	3.79327	4.1354	4.01843	3.32968	3.99747	0.391644
Vmi8HGO-A + EV (HIS3)		0.120554	0.111305	0.102876	0.11427	0.1115	0.112101	0.00636893		3.94925	3.90052	2.62737	5.14122	3.61432	3.84654	0.898605		2.21299	2.00819	1.4971	1.85009	1.68919	1.85151	0.277115		1.79182	1.67015	1.26708	1.85031	1.33422	1.58272	0.266624		8.07461	7.69017	5.49442	8.95589	6.74924	7.39287	1.32425
Vmi8HGO-A + Cro8HGO-B	0.101444	0.094308	0.105382	0.132417	0.107228	0.096619	0.106233	0.0137469	2.38517	2.00977	2.45568	2.40687	2.82303	2.41794	2.41641	0.258187	0.7382	0.7694	0.86929	0.808216	0.856155	0.934286	0.829258	0.0716578	0.742646	1.072	1.08889	0.813489	0.955293	1.3443	1.00277	0.216609	3.96746	3.94548	4.51924	4.16099	4.7417	4.79314	4.35467	0.380529
Vmi8HGO-A + Ptr8HGO-B	0.10218		0	0.110453	0.102382	0.096431	0.0822892	0.0462711	1.96256		1.96192	2.86744	2.61335	2.21809	2.32467	0.403734	0.95826		0.985086	1.13149	0.842263	0.760874	0.935595	0.141931	1.0853		1.07455	1.1441	0.935303	0.921979	1.03225	0.0983262	4.1083		4.02156	5.25348	4.4933	3.99738	4.3748	0.530182
Vmi8HGO-A + Rte8HGO-B	0.155639	0.140883	0.143244	0.133495	0.161423	0.154166	0.148142	0.0105839	4.68466	4.48207	4.12168	5.01767	4.99609	4.13897	4.57352	0.397374	1.61055	1.67804	1.78197	1.82789	2.06841	2.06858	1.83924	0.193291	1.70021	1.57505	1.72634	1.68323	1.72554	1.65481	1.67753	0.0570124	8.15106	7.87605	7.77324	8.66228	8.95146	8.01653	8.23844	0.467473
Vmi8HGO-A + Sin8HGO-B	0	0.130566	0.098625	0.100806	0.10779	0.095058	0.0888075	0.0453217	3.2591	5.55897	2.74446	2.70282	4.26991	2.9532	3.58141	1.12745	1.46186	1.71324	1.251	1.21451	1.62923	1.07084	1.39011	0.252533	1.41007	1.6878	1.29445	1.28896	1.39321	1.24392	1.3864	0.161058	6.13103	9.09059	5.38853	5.3071	7.40014	5.36302	6.44673	1.5226
	EV (LEU2) + EV (HIS3)	EV (LEU2) + Cro8HGO-B (HIS3)	EV (LEU2) + Ptr8HGO-B (HIS3)	EV (LEU2) + Rte8HGO-B (HIS3)	EV (LEU2) + Sin8HGO-B (HIS3)	Oeu8HGO-A (LEU2) + EV (HIS3)	Oeu8HGO-A (LEU2) + Cro8HGO-B (HIS3)	Oeu8HGO-A (LEU2) + Ptr8HGO-B (HIS3)	Oeu8HGO-A (LEU2) + Rte8HGO-B (HIS3)	Oeu8HGO-A (LEU2) + Sin8HGO-B (HIS3)	Cro8HGO-A (LEU2) + EV (HIS3)	Cro8HGO-A (LEU2) + Cro8HGO-B (HIS3)	Cro8HGO-A (LEU2) + Ptr8HGO-B (HIS3)	Cro8HGO-A (LEU2) + Rte8HGO-B (HIS3)	Cro8HGO-A (LEU2) + Sin8HGO-B (HIS3)	Vmi8HGO-A (LEU2) + EV (HIS3)	Vmi8HGO-A (LEU2) + Cro8HGO-B (HIS3)	Vmi8HGO-A (LEU2) + Ptr8HGO-B (HIS3)	Vmi8HGO-A (LEU2) + Rte8HGO-B (HIS3)	Vmi8HGO-A (LEU2) + Sin8HGO-B (HIS3)
EV (LEU2) + EV (HIS3)	1	0.000193227	0.000200162	0.0292469	0.140751	0.375982	0.000429279	0.00195132	0.655679	0.020872	3.15128e-06	0.00804473	0.102697	0.000212943	1.66229e-06	0.000491271	3.2745e-07	5.52772e-05	5.07759e-10	0.000534807
EV (LEU2) + Cro8HGO-B	0.000193227	1	0.459424	0.291946	0.0285437	2.11132e-08	0.161994	0.479918	8.88561e-05	0.297881	4.84555e-06	0.000843512	0.00151916	6.71882e-05	1.10546e-06	0.000331753	4.56953e-07	6.12983e-05	4.0788e-08	0.000240825
EV (LEU2) + Ptr8HGO-B	0.000200162	0.459424	1	0.403862	0.0412462	6.85234e-06	0.715592	0.713675	0.000101229	0.419588	3.05483e-06	0.000878929	0.00148605	5.90705e-05	4.61094e-07	0.000325999	1.64369e-07	4.38364e-05	1.31256e-08	0.00024334
EV (LEU2) + Rte8HGO-B	0.0292469	0.291946	0.403862	1	0.314681	0.0161996	0.454663	0.605945	0.0425519	0.953853	1.06938e-06	0.000708005	0.0046822	1.67372e-05	1.09925e-05	9.92457e-05	4.96237e-06	6.4553e-06	3.79112e-09	0.000109189
EV (LEU2) + Sin8HGO-B	0.140751	0.0285437	0.0412462	0.314681	1	0.0541359	0.0489352	0.0938432	0.210414	0.273427	1.04956e-06	0.00202454	0.0176275	3.9036e-05	7.27984e-06	0.000186717	2.61868e-06	1.01855e-05	9.35833e-10	0.000210206
Oeu8HGO-A + EV (HIS3)	0.375982	2.11132e-08	6.85234e-06	0.0161996	0.0541359	1	4.227e-09	0.00148144	0.123125	0.0117334	4.83635e-05	0.0136855	0.184608	0.000727755	3.46642e-05	0.000782277	1.19803e-05	0.000464108	2.55969e-07	0.000808075
Oeu8HGO-A + Cro8HGO-B	0.000429279	0.161994	0.715592	0.454663	0.0489352	4.227e-09	1	0.821549	0.000236706	0.474767	7.37039e-06	0.00104817	0.00218	8.75511e-05	2.38982e-06	0.000362041	1.06117e-06	8.51479e-05	8.24283e-08	0.000268177
Oeu8HGO-A + Ptr8HGO-B	0.00195132	0.479918	0.713675	0.605945	0.0938432	0.00148144	0.821549	1	0.00295959	0.638242	1.5851e-07	0.00052198	0.000909366	1.12779e-05	1.92129e-07	0.000175795	6.83364e-08	2.76963e-06	8.70329e-11	0.000153236
Oeu8HGO-A + Rte8HGO-B	0.655679	8.88561e-05	0.000101229	0.0425519	0.210414	0.123125	0.000236706	0.00295959	1	0.0308844	4.15659e-06	0.00661397	0.0617367	0.000214471	1.16202e-06	0.000513569	2.36194e-07	6.95573e-05	1.26535e-09	0.000528745
Oeu8HGO-A + Sin8HGO-B	0.020872	0.297881	0.419588	0.953853	0.273427	0.0117334	0.474767	0.638242	0.0308844	1	6.59718e-07	0.000653975	0.00348575	1.40708e-05	5.84551e-06	0.000111314	2.56384e-06	4.78273e-06	1.71775e-09	0.000117074
Cro8HGO-A + EV (HIS3)	3.15128e-06	4.84555e-06	3.05483e-06	1.06938e-06	1.04956e-06	4.83635e-05	7.37039e-06	1.5851e-07	4.15659e-06	6.59718e-07	1	0.015906	3.65789e-05	0.133296	0.0184138	0.00875763	0.143856	0.232227	5.27608e-07	0.0449878
Cro8HGO-A + Cro8HGO-B	0.00804473	0.000843512	0.000878929	0.000708005	0.00202454	0.0136855	0.00104817	0.00052198	0.00661397	0.000653975	0.015906	1	0.0446767	0.162562	0.220639	0.000772435	0.0650545	0.0712066	7.77583e-06	0.00304135
Cro8HGO-A + Ptr8HGO-B	0.102697	0.00151916	0.00148605	0.0046822	0.0176275	0.184608	0.00218	0.000909366	0.0617367	0.00348575	3.65789e-05	0.0446767	1	0.00104243	0.000475303	0.000443737	0.000137556	0.000280934	2.75193e-08	0.00069232
Cro8HGO-A + Rte8HGO-B	0.000212943	6.71882e-05	5.90705e-05	1.67372e-05	3.9036e-05	0.000727755	8.75511e-05	1.12779e-05	0.000214471	1.40708e-05	0.133296	0.162562	0.00104243	1	0.618185	0.00284806	0.611551	0.615079	2.05035e-06	0.0127349
Cro8HGO-A + Sin8HGO-B	1.66229e-06	1.10546e-06	4.61094e-07	1.09925e-05	7.27984e-06	3.46642e-05	2.38982e-06	1.92129e-07	1.16202e-06	5.84551e-06	0.0184138	0.220639	0.000475303	0.618185	1	0.00345641	0.140195	0.227083	1.49553e-08	0.00983324
Vmi8HGO-A + EV (HIS3)	0.000491271	0.000331753	0.000325999	9.92457e-05	0.000186717	0.000782277	0.000362041	0.000175795	0.000513569	0.000111314	0.00875763	0.000772435	0.000443737	0.00284806	0.00345641	1	0.00546947	0.00457505	0.23414	0.299165
Vmi8HGO-A + Cro8HGO-B	3.2745e-07	4.56953e-07	1.64369e-07	4.96237e-06	2.61868e-06	1.19803e-05	1.06117e-06	6.83364e-08	2.36194e-07	2.56384e-06	0.143856	0.0650545	0.000137556	0.611551	0.140195	0.00546947	1	0.945331	3.44746e-08	0.0188214
Vmi8HGO-A + Ptr8HGO-B	5.52772e-05	6.12983e-05	4.38364e-05	6.4553e-06	1.01855e-05	0.000464108	8.51479e-05	2.76963e-06	6.95573e-05	4.78273e-06	0.232227	0.0712066	0.000280934	0.615079	0.227083	0.00457505	0.945331	1	1.20734e-06	0.0190888
Vmi8HGO-A + Rte8HGO-B	5.07759e-10	4.0788e-08	1.31256e-08	3.79112e-09	9.35833e-10	2.55969e-07	8.24283e-08	8.70329e-11	1.26535e-09	1.71775e-09	5.27608e-07	7.77583e-06	2.75193e-08	2.05035e-06	1.49553e-08	0.23414	3.44746e-08	1.20734e-06	1	0.03343
Vmi8HGO-A + Sin8HGO-B	0.000534807	0.000240825	0.00024334	0.000109189	0.000210206	0.000808075	0.000268177	0.000153236	0.000528745	0.000117074	0.0449878	0.00304135	0.00069232	0.0127349	0.00983324	0.299165	0.0188214	0.0190888	0.03343	1

## Sheet: Extended Data Fig 6 (uM)
	loganic acid (µM)								loganin (µM)								secologanin (µM)								strictosidine (µM)								combined (µM)
	rep 1	rep 2	rep 3	rep 4	rep 5	rep 6	mean	stdev	rep 1	rep 2	rep 3	rep 4	rep 5	rep 6	mean	stdev	rep 1	rep 2	rep 3	rep 4	rep 5	rep 6	mean	stdev	rep 1	rep 2	rep 3	rep 4	rep 5	rep 6	mean	stdev	rep 1	rep 2	rep 3	rep 4	rep 5	rep 6	mean	stdev
EV (LEU2) + EV (HIS3)	0.23243	0.219121	0	0.22823	0.224698	0.217158	0.186939	0.0917553	2.34528	1.8779	2.54042	2.71621	2.72688	1.22816	2.23914	0.586532	1.11837	0.817189	1.02136	0.96931	0.972771	0.742188	0.940198	0.137536	1.10957	0.834016	1.15809	1.1431	1.08692	0.85258	1.03071	0.147415	4.80565	3.74822	4.71987	5.05685	5.01127	3.04009	4.39699	0.818059
EV (LEU2) + Cro8HGO-B	0	0	0	0	0	0	0	0	0.455835	0.568085	0.71144	0.867245	0.862516	0.782712	0.707972	0.166127	0.230435	0.280427	0.376346	0.410156	0.441814	0.426466	0.360941	0.0860322	0.520278	0.491479	0.772458	0.615122	0.524119	0.617184	0.590107	0.103507	1.20655	1.33999	1.86024	1.89252	1.82845	1.82636	1.65902	0.302732
EV (LEU2) + Ptr8HGO-B	0	0		0	0	0	0	0	0.968277	0.573902		0.960782	0.779835	1.43311	0.943182	0.317813	0.348617	0.271234		0.438428	0.371997	0.489367	0.383929	0.0839297	0.51436	0.572488		0.498632	0.488283	0.575047	0.529762	0.0412404	1.83125	1.41762		1.89784	1.64011	2.49753	1.85687	0.403947
EV (LEU2) + Rte8HGO-B	0	0	0	0	0	0	0	0	1.54987	3.12681	0.798865	0.366399	0.382722	1.57708	1.30029	1.04313	0.891822	1.14548	0.407154	0.25938	0.173405	0.679627	0.592811	0.380508	0.575784	0.947449	0.521073	0.477963	0.343526	0.638182	0.583996	0.204024	3.01747	5.21974	1.72709	1.10374	0.899653	2.89489	2.4771	1.60783
EV (LEU2) + Sin8HGO-B	0	0	0	0	0	0	0	0	2.71454	2.68692	1.04922	0.74678	1.64542	1.91163	1.79242	0.816329	1.3667	1.08977	0.542597	0.508509	0.796037	0.717812	0.836904	0.333147	0.919975	1.22296	0.573846	0.612116	0.584623	0.56375	0.746213	0.27003	5.00121	4.99965	2.16566	1.86741	3.02609	3.1932	3.37553	1.35456
Oeu8HGO-A + EV (HIS3)	0	0	0	0	0		0	0	2.09363	2.44405	2.75576	2.24262	2.8815		2.48351	0.333206	1.09822	1.02994	0.948487	1.09694	1.06693		1.0481	0.062259	1.28586	1.17653	1.02823	1.21595	1.10655		1.16262	0.0992865	4.47771	4.65052	4.73247	4.55551	5.05497		4.69424	0.223401
Oeu8HGO-A + Cro8HGO-B	0	0	0	0	0	0	0	0	0.558359	0.871994	0.642702	0.881523	0.937256	0.933168	0.804167	0.16213	0.309041	0.502187	0.367102	0.437162	0.482726	0.447976	0.424366	0.0731605	0.675676	0.790674	0.647919	0.713222	0.61169	0.527566	0.661125	0.0896268	1.54308	2.16486	1.65772	2.03191	2.03167	1.90871	1.88966	0.241003
Oeu8HGO-A + Ptr8HGO-B	0	0	0	0	0	0	0	0	0.913876	2.28679	1.2757	0.585179	0.468438	0.559119	1.01485	0.690934	0.549714	0.756232	0.517181	0.280465	0.214567	0.223244	0.423567	0.218921	0.634051	0.903744	0.694944	0.409196	0.382382	0.520248	0.590761	0.195983	2.09764	3.94677	2.48783	1.27484	1.06539	1.30261	2.02918	1.08794
Oeu8HGO-A + Rte8HGO-B	0	0	0	0	0	0.226928	0.0378213	0.0926428	3.16028	2.70124	1.96039	1.95884	1.77759	2.86556	2.40398	0.576315	1.05879	1.02963	1.03761	0.92683	0.854873	1.15646	1.0107	0.10579	0.658336	1.08323	0.880614	0.808903	0.664331	0.743791	0.806535	0.16011	4.87741	4.81411	3.87861	3.69458	3.2968	4.99274	4.25904	0.723609
Oeu8HGO-A + Sin8HGO-B	0	0	0	0	0	0	0	0	2.60836	1.9069	0.676221	0.645561	0.684587	0.72286	1.20741	0.843555	1.11837	0.940376	0.447304	0.287873	0.344827	0.327557	0.577718	0.358236	1.10665	0.834104	0.514639	0.42998	0.418288	0.4301	0.622293	0.285165	4.83338	3.68138	1.63816	1.36341	1.4477	1.48052	2.40743	1.48123
Cro8HGO-A + EV (HIS3)	0.284182	0.267716	0.26605	0.24435	0.288337	0.274776	0.270902	0.0157102	7.63213	6.48839	6.54826	4.71259	8.02981	5.52688	6.48968	1.24625	2.57494	2.95865	2.76703	2.54772	2.90494	2.71389	2.74453	0.16764	1.9599	2.13606	1.85488	1.93568	2.27392	2.22301	2.06391	0.170635	12.4511	11.8508	11.4362	9.44034	13.497	10.7386	11.569	1.40095
Cro8HGO-A + Cro8HGO-B	0.235257	0.284724	0.243244	0	0.245545	0.288156	0.216155	0.108233	3.73107	6.7285	3.32483	2.75841	4.04894	5.03937	4.27185	1.42504	1.47173	2.68883	1.63592	1.03757	2.04151	2.68291	1.92641	0.670519	1.47115	2.04353	1.78128	1.38445	1.99431	1.88363	1.75972	0.274043	6.9092	11.7456	6.98528	5.18043	8.33031	9.89407	8.17414	2.35429
Cro8HGO-A + Ptr8HGO-B		0.233169	0.228963	0.222001	0.22252	0	0.181331	0.101473		4.31109	2.45343	2.77362	2.71612	2.94088	3.03903	0.73236		1.56427	1.05756	0.960803	1.12454	0.97448	1.13633	0.248235		1.67102	1.26936	1.05957	1.19724	1.04976	1.24939	0.253367		7.77955	5.00931	5.01599	5.26042	4.96512	5.60608	1.22052
Cro8HGO-A + Rte8HGO-B	0.214761	0.2652	0.245437	0.239721	0	0	0.160853	0.125631	4.86075	7.20674	6.93636	5.04728	5.50072	4.13487	5.61445	1.21447	2.20464	2.91424	3.11868	2.20969	2.57525	1.75806	2.46343	0.504775	1.7171	1.82286	1.95091	1.87738	1.91597	1.63782	1.82034	0.12118	8.99725	12.209	12.2514	9.37407	9.99194	7.53076	10.0591	1.86666
Cro8HGO-A + Sin8HGO-B	0.28149	0.298187	0	0	0	0	0.0966128	0.149765	5.61836	5.79065	5.19633	5.33482	5.04238	4.19684	5.19656	0.560926	2.64488	2.64377	1.90894	2.41409	2.30461	1.81371	2.28833	0.35742	1.83725	1.89844	1.92876	2.10194	2.17679	1.86011	1.96722	0.139029	10.382	10.6311	9.03404	9.85085	9.52378	7.87066	9.54873	1.00384
Vmi8HGO-A + EV (HIS3)		0.320317	0.295742	0.273346	0.30362	0.29626	0.297857	0.0169225		10.1164	9.9916	6.73029	13.1698	9.25847	9.85331	2.30187		5.69816	5.17084	3.85484	4.76374	4.34945	4.76741	0.713537		3.37714	3.14782	2.38812	3.48737	2.51467	2.98302	0.50252		19.512	18.606	13.2466	21.7245	16.4189	17.9016	3.22382
Vmi8HGO-A + Cro8HGO-B	0.269541	0.250581	0.280005	0.351838	0.28491	0.256721	0.282266	0.0365261	6.10987	5.14825	6.29047	6.16545	7.23148	6.19381	6.18989	0.661373	1.90077	1.98111	2.23831	2.08105	2.20449	2.40567	2.13523	0.18451	1.3997	2.02046	2.05229	1.53322	1.80049	2.53366	1.88997	0.408253	9.67989	9.40039	10.8611	10.1316	11.5214	11.3899	10.4974	0.892509
Vmi8HGO-A + Ptr8HGO-B	0.271497		0	0.293479	0.272034	0.256221	0.218646	0.122944	5.0273		5.02567	7.34524	6.69438	5.68189	5.9549	1.03421	2.4674		2.53647	2.91345	2.16872	1.95915	2.40904	0.365453	2.04552		2.02526	2.15634	1.76281	1.7377	1.94553	0.18532	9.81172		9.5874	12.7085	10.898	9.63496	10.5281	1.33105
Vmi8HGO-A + Rte8HGO-B	0.41354	0.374332	0.380606	0.354702	0.428908	0.409626	0.393619	0.0281219	12.0003	11.4813	10.5581	12.8533	12.798	10.6024	11.7156	1.01792	4.14697	4.32074	4.58835	4.70658	5.32589	5.32632	4.73581	0.497699	3.20447	2.96858	3.25372	3.17247	3.25221	3.11891	3.16173	0.107454	19.7652	19.145	18.7808	21.087	21.805	19.4573	20.0067	1.18378
Vmi8HGO-A + Sin8HGO-B	0	0.34692	0.262051	0.267846	0.286403	0.252573	0.235965	0.120422	8.34853	14.2399	7.03022	6.92357	10.9378	7.56494	9.17417	2.88809	3.7641	4.41138	3.22116	3.12721	4.19505	2.75726	3.57936	0.65024	2.65763	3.18109	2.43972	2.42936	2.62585	2.34449	2.61302	0.303554	14.7703	22.1793	12.9531	12.748	18.0451	12.9193	15.6025	3.80211
	EV (LEU2) + EV (HIS3)	EV (LEU2) + Cro8HGO-B (HIS3)	EV (LEU2) + Ptr8HGO-B (HIS3)	EV (LEU2) + Rte8HGO-B (HIS3)	EV (LEU2) + Sin8HGO-B (HIS3)	Oeu8HGO-A (LEU2) + EV (HIS3)	Oeu8HGO-A (LEU2) + Cro8HGO-B (HIS3)	Oeu8HGO-A (LEU2) + Ptr8HGO-B (HIS3)	Oeu8HGO-A (LEU2) + Rte8HGO-B (HIS3)	Oeu8HGO-A (LEU2) + Sin8HGO-B (HIS3)	Cro8HGO-A (LEU2) + EV (HIS3)	Cro8HGO-A (LEU2) + Cro8HGO-B (HIS3)	Cro8HGO-A (LEU2) + Ptr8HGO-B (HIS3)	Cro8HGO-A (LEU2) + Rte8HGO-B (HIS3)	Cro8HGO-A (LEU2) + Sin8HGO-B (HIS3)	Vmi8HGO-A (LEU2) + EV (HIS3)	Vmi8HGO-A (LEU2) + Cro8HGO-B (HIS3)	Vmi8HGO-A (LEU2) + Ptr8HGO-B (HIS3)	Vmi8HGO-A (LEU2) + Rte8HGO-B (HIS3)	Vmi8HGO-A (LEU2) + Sin8HGO-B (HIS3)
EV (LEU2) + EV (HIS3)	1	0.000192816	0.000200804	0.0333177	0.151495	0.42721	0.000403107	0.00196433	0.763463	0.0210885	4.43116e-06	0.00939955	0.102022	0.000277139	2.72715e-06	0.000489651	2.41058e-07	7.3076e-05	8.89283e-10	0.000609299
EV (LEU2) + Cro8HGO-B	0.000192816	1	0.394753	0.271789	0.0257959	1.54449e-08	0.176484	0.453821	0.000105229	0.275513	6.21326e-06	0.000970268	0.00146463	8.31803e-05	1.92599e-06	0.000331202	3.4855e-07	7.41253e-05	6.02354e-08	0.000271263
EV (LEU2) + Ptr8HGO-B	0.000200804	0.394753	1	0.398894	0.039861	6.74171e-06	0.878371	0.730601	0.000117518	0.417246	3.67243e-06	0.00102251	0.00140506	7.24272e-05	7.35428e-07	0.00032325	9.02123e-08	5.05922e-05	1.647e-08	0.000274957
EV (LEU2) + Rte8HGO-B	0.0333177	0.271789	0.398894	1	0.320534	0.0192097	0.414993	0.5861	0.042744	0.939327	1.24225e-06	0.000902197	0.00523841	2.23071e-05	1.216e-05	9.79815e-05	6.17746e-06	7.91019e-06	3.5745e-09	0.000132281
EV (LEU2) + Sin8HGO-B	0.151495	0.0257959	0.039861	0.320534	1	0.062703	0.0429988	0.0882474	0.198161	0.264977	1.22379e-06	0.0025328	0.0186355	5.29992e-05	7.46795e-06	0.000190193	2.66943e-06	1.27637e-05	8.33022e-10	0.000254436
Oeu8HGO-A + EV (HIS3)	0.42721	1.54449e-08	6.74171e-06	0.0192097	0.062703	1	1.12115e-08	0.00148722	0.211469	0.0123107	5.14008e-05	0.0149643	0.171191	0.000808777	4.21344e-05	0.000760696	7.01589e-06	0.000488538	2.56554e-07	0.00087866
Oeu8HGO-A + Cro8HGO-B	0.000403107	0.176484	0.878371	0.414993	0.0429988	1.12115e-08	1	0.77037	0.000248603	0.434763	8.82062e-06	0.00118533	0.00205371	0.000104613	3.55721e-06	0.000358852	7.69641e-07	9.78126e-05	1.05614e-07	0.000299205
Oeu8HGO-A + Ptr8HGO-B	0.00196433	0.453821	0.730601	0.5861	0.0882474	0.00148722	0.77037	1	0.00255873	0.626047	2.20645e-07	0.000646649	0.000886453	1.64167e-05	2.21046e-07	0.000178046	6.28518e-08	3.89856e-06	1.10046e-10	0.000182261
Oeu8HGO-A + Rte8HGO-B	0.763463	0.000105229	0.000117518	0.042744	0.198161	0.211469	0.000248603	0.00255873	1	0.0274608	5.4845e-06	0.00821253	0.0711656	0.000279894	2.24986e-06	0.000509383	1.69644e-07	8.68477e-05	1.80791e-09	0.000606151
Oeu8HGO-A + Sin8HGO-B	0.0210885	0.275513	0.417246	0.939327	0.264977	0.0123107	0.434763	0.626047	0.0274608	1	6.73134e-07	0.000815398	0.00347671	1.84008e-05	5.12221e-06	0.000115117	2.47051e-06	5.50195e-06	1.25361e-09	0.00014505
Cro8HGO-A + EV (HIS3)	4.43116e-06	6.21326e-06	3.67243e-06	1.24225e-06	1.22379e-06	5.14008e-05	8.82062e-06	2.20645e-07	5.4845e-06	6.73134e-07	1	0.0158368	3.61469e-05	0.146486	0.018308	0.00857623	0.150541	0.239744	6.71087e-07	0.0484687
Cro8HGO-A + Cro8HGO-B	0.00939955	0.000970268	0.00102251	0.000902197	0.0025328	0.0149643	0.00118533	0.000646649	0.00821253	0.000815398	0.0158368	1	0.0497102	0.156951	0.231179	0.000726424	0.0617508	0.0705142	7.72669e-06	0.00328661
Cro8HGO-A + Ptr8HGO-B	0.102022	0.00146463	0.00140506	0.00523841	0.0186355	0.171191	0.00205371	0.000886453	0.0711656	0.00347671	3.61469e-05	0.0497102	1	0.00117836	0.00045766	0.000446044	0.000122952	0.000300104	2.01216e-08	0.000801778
Cro8HGO-A + Rte8HGO-B	0.000277139	8.31803e-05	7.24272e-05	2.23071e-05	5.29992e-05	0.000808777	0.000104613	1.64167e-05	0.000279894	1.84008e-05	0.146486	0.156951	0.00117836	1	0.572278	0.00276388	0.61947	0.63943	2.61522e-06	0.0141797
Cro8HGO-A + Sin8HGO-B	2.72715e-06	1.92599e-06	7.35428e-07	1.216e-05	7.46795e-06	4.21344e-05	3.55721e-06	2.21046e-07	2.24986e-06	5.12221e-06	0.018308	0.231179	0.00045766	0.572278	1	0.00322199	0.114747	0.215446	1.92043e-08	0.0102266
Vmi8HGO-A + EV (HIS3)	0.000489651	0.000331202	0.00032325	9.79815e-05	0.000190193	0.000760696	0.000358852	0.000178046	0.000509383	0.000115117	0.00857623	0.000726424	0.000446044	0.00276388	0.00322199	1	0.00552533	0.00442501	0.225958	0.30606
Vmi8HGO-A + Cro8HGO-B	2.41058e-07	3.4855e-07	9.02123e-08	6.17746e-06	2.66943e-06	7.01589e-06	7.69641e-07	6.28518e-08	1.69644e-07	2.47051e-06	0.150541	0.0617508	0.000122952	0.61947	0.114747	0.00552533	1	0.966127	5.23066e-08	0.0206837
Vmi8HGO-A + Ptr8HGO-B	7.3076e-05	7.41253e-05	5.05922e-05	7.91019e-06	1.27637e-05	0.000488538	9.78126e-05	3.89856e-06	8.68477e-05	5.50195e-06	0.239744	0.0705142	0.000300104	0.63943	0.215446	0.00442501	0.966127	1	1.42169e-06	0.0206713
Vmi8HGO-A + Rte8HGO-B	8.89283e-10	6.02354e-08	1.647e-08	3.5745e-09	8.33022e-10	2.56554e-07	1.05614e-07	1.10046e-10	1.80791e-09	1.25361e-09	6.71087e-07	7.72669e-06	2.01216e-08	2.61522e-06	1.92043e-08	0.225958	5.23066e-08	1.42169e-06	1	0.0353807
Vmi8HGO-A + Sin8HGO-B	0.000609299	0.000271263	0.000274957	0.000132281	0.000254436	0.00087866	0.000299205	0.000182261	0.000606151	0.00014505	0.0484687	0.00328661	0.000801778	0.0141797	0.0102266	0.30606	0.0206837	0.0206713	0.0353807	1
