# Supplementary material for: A microbial supply chain for production of the anti-cancer drug vinblastine
Source: Nature. 2022 Aug 31;609(7926):341–7. doi: 10.1038/s41586-022-05157-3 (PMC9452304; doi:10.1038/s41586-022-05157-3)
Supplement: Supplementary file 15 — Source Data Extended Data Fig. 7 [file 41586_2022_5157_MOESM15_ESM.xlsx]

## Sheet: Extended Data Fig 7b
	tetrahydroalstonine (mg/L)						p-value (t-test)
	rep 1	rep 2	rep 3	mean	stdev			VmiRG-like	SspGD2	LsaRGD-like	HimGD1	OeuRGD-like1	NtaVGD-like	HimGD4	EafGD	HanGD	VmiSGD-like1	SspGD1	EguGD	NsiGD2	IniRGD-like	VmiSGD-like3	MmyGD	CmaGD	AchGD2	OeuGD	CeuRGD-like	LjaGD2	CroSGD*	GsoSGD*	CarRGD-like	LsaGD	IpeGlu1	IpeGlu1	HimGD3	AchGD1	HanSGD-like	HpiGD	OpuGD	PgrGD	RseRGD	MroGD	HsuGD	AchGD3	LprGD	NsiGD1	VunCGD-like	TelSGD-like	SinGD
VmiRG-like	0	0	0.00029	9.66667e-05	0.000167432		VmiRG-like	1	0.0264155	0.192542	0.0726504	5.97066e-05	4.05971e-05	0.188824	8.94596e-07	0.00482628	0.188512	0.00107367	0.00546533	0.00430857	0.187428	0.000631881	0.0111162	0.00149543	0.00528668	0.00113015	1.35953e-05	0.199431	0.0160356	0.00194817	0.185446	0.00325138	0.000765133	0.0014009	0.000622868	0.00113816	0.0113095	0.000321128	0.000838264	0.000199175	0.183997	0.000180757	0.000889647	0.00896959	0.00110362	0.00111868	0.185988	0.00249346	0.00606905
SspGD2	0.006696	0.004276	0.004098	0.00502333	0.0014513		SspGD2	0.0264155	1	0.48277	0.334383	0.0702885	0.0601146	0.897225	0.0557098	0.0330639	0.825069	0.0313192	0.0215653	0.0182097	0.677964	0.0120739	0.0137109	0.00164874	0.00287525	0.00120816	0.00468516	0.439257	0.020723	0.000422808	0.319771	0.000955484	5.5759e-05	0.00011354	2.86149e-05	7.42331e-05	0.0121097	1.17397e-05	6.56963e-05	2.06121e-06	0.211079	1.5742e-06	0.000191423	0.00950625	0.00049872	0.000627113	0.200912	0.00247521	0.00625813
LsaRGD-like	0	0.005523	0.004883	0.00346867	0.00302095		LsaRGD-like	0.192542	0.48277	1	0.200635	0.126302	0.115245	0.581745	0.107051	0.0885088	0.540864	0.0880256	0.0679801	0.0656354	0.459019	0.0510386	0.0166929	0.0189377	0.00990047	0.0157721	0.0204709	0.337345	0.00973373	0.00613573	0.264245	0.000703414	0.00197909	0.00110542	0.00115596	0.000405445	0.00555945	0.000832933	5.99344e-05	0.000177113	0.201613	0.00013461	2.21742e-05	0.00680935	5.65568e-05	9.66012e-05	0.19591	0.00201382	0.00580777
HimGD1	0.009792	0.003412	0.010259	0.007821	0.00382544		HimGD1	0.0726504	0.334383	0.200635	1	0.986903	0.907414	0.534301	0.834763	0.792518	0.604012	0.718376	0.627423	0.587109	0.784911	0.348496	0.157861	0.1068	0.0785431	0.0801638	0.0794326	0.720135	0.046919	0.0341185	0.455629	0.00398283	0.0086372	0.0061359	0.0050447	0.00234139	0.0065593	0.00316942	0.000342429	0.000775535	0.228419	0.000606799	5.2046e-05	0.00653264	4.09601e-05	5.27793e-05	0.209941	0.00182775	0.00580138
OeuRGD-like1	0.007965	0.007484	0.008137	0.007862	0.000338466		OeuRGD-like1	5.97066e-05	0.0702885	0.126302	0.986903	1	0.408076	0.466178	0.11646	0.424514	0.543597	0.129252	0.217512	0.156298	0.749464	0.00736488	0.0707059	0.00573951	0.022993	0.0032865	1.45457e-05	0.713134	0.0537903	0.00495308	0.453901	0.00616015	0.00105645	0.00231881	0.00076508	0.00164112	0.0186915	0.000293314	0.00104726	0.000164594	0.229285	0.000147157	0.0010708	0.0113025	0.00130615	0.00129774	0.210296	0.00269164	0.00654752
NtaVGD-like	0.008455	0.00781	0.008071	0.008112	0.000324449		NtaVGD-like	4.05971e-05	0.0601146	0.115245	0.907414	0.408076	1	0.428533	0.360283	0.61032	0.502039	0.232296	0.295677	0.214206	0.702171	0.0102243	0.0784558	0.00662262	0.0251318	0.00378322	1.63816e-05	0.742845	0.0569003	0.00538169	0.468376	0.00639456	0.00113869	0.00244353	0.000819674	0.00171239	0.0190675	0.000318518	0.00107782	0.000175866	0.230977	0.000156946	0.00108962	0.0113981	0.00132112	0.0013097	0.211147	0.00269931	0.00656453
HimGD4	0.00844	0	0.007855	0.00543167	0.00471305		HimGD4	0.188824	0.897225	0.581745	0.534301	0.466178	0.428533	1	0.396447	0.377243	0.936976	0.347307	0.30819	0.292703	0.792074	0.201709	0.103867	0.0862935	0.0660175	0.0700832	0.0698419	0.49006	0.0353222	0.0367319	0.337865	0.00648712	0.0123379	0.00966321	0.00794521	0.00447142	0.00424108	0.00520578	0.000915327	0.00159523	0.212683	0.00129619	0.000133355	0.00465762	4.23739e-05	3.43457e-05	0.201913	0.00146517	0.0053181
EafGD	0.008118	0.008485	0.008431	0.00834467	0.000198147		EafGD	8.94596e-07	0.0557098	0.107051	0.834763	0.11646	0.360283	0.396447	1	0.832703	0.466133	0.402967	0.397524	0.293437	0.659919	0.0198053	0.088202	0.0098154	0.0289441	0.00601503	7.09184e-05	0.771134	0.0606021	0.00686266	0.482267	0.00698387	0.00160606	0.00295831	0.00114884	0.00202587	0.0195496	0.000509403	0.00121785	0.00026264	0.232568	0.000232659	0.0011653	0.0115151	0.00137079	0.0013468	0.211944	0.00271072	0.00658358
HanGD	0.009765	0.007865	0.007864	0.008498	0.00109725		HanGD	0.00482628	0.0330639	0.0885088	0.792518	0.424514	0.61032	0.377243	0.832703	1	0.445546	0.758933	0.559634	0.448234	0.635481	0.0665474	0.0769505	0.00383561	0.0150244	0.00190213	0.00507945	0.790828	0.0531071	0.00121146	0.491942	0.00278416	8.45182e-05	0.000369036	4.68107e-05	0.000258329	0.0174742	1.00047e-05	0.000221273	3.34546e-06	0.233576	2.82446e-06	0.000439859	0.0110358	0.000818745	0.000918644	0.212454	0.00263027	0.00652972
VmiSGD-like1	0	0.008349	0.008948	0.00576567	0.00500219		VmiSGD-like1	0.188512	0.825069	0.540864	0.604012	0.543597	0.502039	0.936976	0.466133	0.445546	1	0.411008	0.367492	0.349456	0.851603	0.241529	0.129485	0.104303	0.0822432	0.0845091	0.0828409	0.522485	0.0446114	0.0451401	0.353531	0.00864007	0.0151216	0.0122357	0.00979795	0.00580383	0.00438728	0.00635457	0.00126933	0.00200113	0.214641	0.0016348	0.000194447	0.00434703	5.16925e-05	3.57173e-05	0.202953	0.00137119	0.00521638
SspGD1	0.009152	0.009089	0.007991	0.008744	0.000652877		SspGD1	0.00107367	0.0313192	0.0880256	0.718376	0.129252	0.232296	0.347307	0.402967	0.758933	0.411008	1	0.684681	0.538375	0.592895	0.0286631	0.0966536	0.00379618	0.0241598	0.00165326	0.000549685	0.821314	0.0626503	0.00295029	0.507219	0.00520088	0.000341899	0.00128336	0.000234641	0.000927727	0.0193376	5.4087e-05	0.000667769	3.34273e-05	0.235313	3.02282e-05	0.000843431	0.0114823	0.00116311	0.00119422	0.213314	0.00269343	0.00658876
EguGD	0.008507	0.008285	0.010519	0.00910367	0.00123073		EguGD	0.00546533	0.0215653	0.0679801	0.627423	0.217512	0.295677	0.30819	0.397524	0.559634	0.367492	0.684681	1	0.878078	0.538951	0.179044	0.10819	0.00805569	0.0196827	0.00399908	0.00917779	0.867958	0.0605014	0.00153437	0.531034	0.00252805	9.52546e-05	0.000320594	4.69958e-05	0.000201016	0.0177986	1.17771e-05	0.000161452	2.69934e-06	0.237793	2.16475e-06	0.000356106	0.0111198	0.000730901	0.000844532	0.214547	0.00262481	0.00655289
NsiGD2	0.008128	0.010385	0.009271	0.00926133	0.00112853		NsiGD2	0.00430857	0.0182097	0.0656354	0.587109	0.156298	0.214206	0.292703	0.293437	0.448234	0.349456	0.538375	0.878078	1	0.51546	0.191458	0.11951	0.00721612	0.0221086	0.00333863	0.00744739	0.888352	0.0647692	0.00163603	0.541588	0.00300114	9.83173e-05	0.000399819	5.14741e-05	0.000263741	0.0184753	1.11171e-05	0.000215169	3.27673e-06	0.238919	2.72229e-06	0.000431042	0.011287	0.000814178	0.000916382	0.215102	0.00264641	0.00657662
IniRGD-like	0	0.010003	0.009932	0.006645	0.00575485		IniRGD-like	0.187428	0.677964	0.459019	0.784911	0.749464	0.702171	0.792074	0.659919	0.635481	0.851603	0.592895	0.538951	0.51546	1	0.365539	0.21173	0.162413	0.135011	0.131093	0.124939	0.614637	0.0776737	0.0722736	0.399624	0.0162713	0.0239235	0.0206019	0.0156415	0.0102336	0.00534198	0.00992176	0.00256722	0.00327681	0.219918	0.00270338	0.000469549	0.00366029	0.000100197	5.00532e-05	0.205721	0.00113851	0.00493427
VmiSGD-like3	0.010178	0.010095	0.011229	0.0105007	0.000632119		VmiSGD-like3	0.000631881	0.0120739	0.0510386	0.348496	0.00736488	0.0102243	0.201709	0.0198053	0.0665474	0.241529	0.0286631	0.179044	0.191458	0.365539	1	0.267015	0.0148932	0.0562026	0.00534682	0.00125047	0.947562	0.100716	0.00559161	0.631704	0.006761	0.000509165	0.0017699	0.000328488	0.00117952	0.0223758	7.46813e-05	0.000774917	4.23015e-05	0.247974	3.78712e-05	0.000925418	0.0121839	0.00124088	0.0012592	0.219509	0.00274545	0.00670884
MmyGD	0.015162	0.010791	0.011621	0.0125247	0.00232139		MmyGD	0.0111162	0.0137109	0.0166929	0.157861	0.0707059	0.0784558	0.103867	0.088202	0.0769505	0.129485	0.0966536	0.10819	0.11951	0.21173	0.267015	1	0.471115	0.342914	0.233385	0.190232	0.697068	0.199515	0.0401755	0.805254	0.00282654	0.00259727	0.00173507	0.00104332	0.00042138	0.0180099	0.000525873	5.97048e-05	5.78163e-05	0.263509	3.99066e-05	6.20033e-05	0.0108191	0.00020662	0.000307649	0.226875	0.00245447	0.00657346
CmaGD	0.014879	0.012871	0.013485	0.013745	0.00102894		CmaGD	0.00149543	0.00164874	0.0189377	0.1068	0.00573951	0.00662262	0.0862935	0.0098154	0.00383561	0.104303	0.00379618	0.00805569	0.00721612	0.162413	0.0148932	0.471115	1	0.638199	0.286984	0.135863	0.563929	0.320443	0.0215067	0.918345	0.00774507	0.000351151	0.00134176	0.000149721	0.000664341	0.0283528	2.41079e-05	0.000396337	6.61731e-06	0.273727	5.47301e-06	0.000626458	0.0132909	0.00103449	0.0011081	0.231575	0.00279178	0.00689886
AchGD2	0.013399	0.013222	0.016523	0.0143813	0.00185685		AchGD2	0.00528668	0.00287525	0.00990047	0.0785431	0.022993	0.0251318	0.0660175	0.0289441	0.0150244	0.0822432	0.0241598	0.0196827	0.0221086	0.135011	0.0562026	0.342914	0.638199	1	0.779699	0.565496	0.506506	0.436581	0.0755851	0.979687	0.00470431	0.00149464	0.0013995	0.000483646	0.00033543	0.0253001	0.000182723	7.8763e-05	1.48545e-05	0.279109	9.95272e-06	0.000144276	0.0124478	0.000418676	0.000550571	0.234014	0.0026374	0.00680988
OeuGD	0.015842	0.014464	0.013949	0.0147517	0.000978737		OeuGD	0.00113015	0.00120816	0.0157721	0.0801638	0.0032865	0.00378322	0.0700832	0.00601503	0.00190213	0.0845091	0.00165326	0.00399908	0.00333863	0.131093	0.00534682	0.233385	0.286984	0.779699	1	0.593648	0.473532	0.497338	0.0498828	0.984594	0.0101335	0.000513922	0.00192144	0.000209107	0.000884991	0.0316665	3.11645e-05	0.000486865	8.82771e-06	0.282412	7.33918e-06	0.000710288	0.0138358	0.0011169	0.00117643	0.235499	0.00282986	0.00697733
CeuRGD-like	0.014755	0.015124	0.015473	0.0151173	0.000359046		CeuRGD-like	1.35953e-05	0.00468516	0.0204709	0.0794326	1.45457e-05	1.63816e-05	0.0698419	7.09184e-05	0.00507945	0.0828409	0.000549685	0.00917779	0.00744739	0.124939	0.00125047	0.190232	0.135863	0.565496	0.593648	1	0.444187	0.578969	0.0820046	0.949224	0.0174966	0.00320772	0.00667114	0.00176508	0.00337717	0.035144	0.000533218	0.00157272	0.00022339	0.285673	0.000193252	0.00140676	0.014464	0.0016142	0.00155073	0.236955	0.00290486	0.00705185
LjaGD2	0.017921	0	0.012399	0.0101067	0.00917778		LjaGD2	0.199431	0.439257	0.337345	0.720135	0.713134	0.742845	0.49006	0.771134	0.790828	0.522485	0.821314	0.867958	0.888352	0.614637	0.947562	0.697068	0.563929	0.506506	0.473532	0.444187	1	0.354069	0.288104	0.647445	0.0882577	0.0945642	0.0899769	0.061941	0.0478017	0.0259088	0.0372202	0.0154106	0.0129199	0.242469	0.0107986	0.00497188	0.00260785	0.0015402	0.000653289	0.216959	0.000428612	0.00350048
CroSGD*	0.020697	0.014906	0.013919	0.0165073	0.00366176		CroSGD*	0.0160356	0.020723	0.00973373	0.046919	0.0537903	0.0569003	0.0353222	0.0606021	0.0531071	0.0446114	0.0626503	0.0605014	0.0647692	0.0776737	0.100716	0.199515	0.320443	0.436581	0.497338	0.578969	0.354069	1	0.646618	0.821561	0.0275599	0.0356477	0.0289505	0.0148265	0.00693928	0.0224518	0.00656336	0.000624916	0.0010907	0.298122	0.000812256	8.53242e-05	0.00973519	7.08998e-05	8.80071e-05	0.242398	0.00208546	0.00642678
GsoSGD*	0.01612	0.017989	0.018925	0.017678	0.00142813		GsoSGD*	0.00194817	0.000422808	0.00613573	0.0341185	0.00495308	0.00538169	0.0367319	0.00686266	0.00121146	0.0451401	0.00295029	0.00153437	0.00163603	0.0722736	0.00559161	0.0401755	0.0215067	0.0755851	0.0498828	0.0820046	0.288104	0.646618	1	0.714395	0.016193	0.00200796	0.00350092	0.000452687	0.000744084	0.0410151	8.40114e-05	0.000224578	6.63843e-06	0.309657	4.61047e-06	0.000388505	0.0148526	0.000803485	0.000919351	0.247389	0.00283889	0.00713242
CarRGD-like	0.021473	0	0.022304	0.0145923	0.0126442		CarRGD-like	0.185446	0.319771	0.264245	0.455629	0.453901	0.468376	0.337865	0.482267	0.491942	0.353531	0.507219	0.531034	0.541588	0.399624	0.631704	0.805254	0.918345	0.979687	0.984594	0.949224	0.647445	0.821561	0.714395	1	0.262625	0.263538	0.255537	0.170112	0.134737	0.101269	0.0976023	0.0436288	0.031919	0.278452	0.0264924	0.0165177	0.00529942	0.00698374	0.00363567	0.233037	0.000204863	0.00231036
LsaGD	0.023982	0.024626	0.028747	0.025785	0.0025853		LsaGD	0.00325138	0.000955484	0.000703414	0.00398283	0.00616015	0.00639456	0.00648712	0.00698387	0.00278416	0.00864007	0.00520088	0.00252805	0.00300114	0.0162713	0.006761	0.00282654	0.00774507	0.00470431	0.0101335	0.0174966	0.0882577	0.0275599	0.016193	0.262625	1	0.990522	0.888034	0.0934565	0.0302127	0.143688	0.00958423	0.000517276	0.000401594	0.403565	0.000253668	0.00014783	0.0182423	0.000294511	0.000382613	0.28461	0.00276192	0.00750934
IpeGlu1	0.027283	0.024678	0.025459	0.0258067	0.00133685		IpeGlu1	0.000765133	5.5759e-05	0.00197909	0.0086372	0.00105645	0.00113869	0.0123379	0.00160606	8.45182e-05	0.0151216	0.000341899	9.52546e-05	9.83173e-05	0.0239235	0.000509165	0.00259727	0.000351151	0.00149464	0.000513922	0.00320772	0.0945642	0.0356477	0.00200796	0.263538	0.990522	1	0.853993	0.0220212	0.0127134	0.151793	0.000647886	0.000754676	1.68787e-05	0.403845	1.07746e-05	0.000763223	0.0210989	0.00123695	0.00128858	0.28476	0.00313248	0.00780611
IpeGlu1	0.024678	0.025459	0.028037	0.026058	0.00175779		IpeGlu1	0.0014009	0.00011354	0.00110542	0.0061359	0.00231881	0.00244353	0.00966321	0.00295831	0.000369036	0.0122357	0.00128336	0.000320594	0.000399819	0.0206019	0.0017699	0.00173507	0.00134176	0.0013995	0.00192144	0.00667114	0.0899769	0.0289505	0.00350092	0.255537	0.888034	0.853993	1	0.045197	0.0160016	0.157125	0.00201293	0.00044354	4.13073e-05	0.407251	2.43683e-05	0.00039288	0.0205207	0.000796598	0.000908092	0.286015	0.00303772	0.00774794
HimGD3	0.028567	0.029687	0.031334	0.0298627	0.00139184		HimGD3	0.000622868	2.86149e-05	0.00115596	0.0050447	0.00076508	0.000819674	0.00794521	0.00114884	4.68107e-05	0.00979795	0.000234641	4.69958e-05	5.14741e-05	0.0156415	0.000328488	0.00104332	0.000149721	0.000483646	0.000209107	0.00176508	0.061941	0.0148265	0.000452687	0.170112	0.0934565	0.0220212	0.045197	1	0.178399	0.387116	0.0047788	0.00135131	3.30119e-05	0.46278	1.90938e-05	0.000946533	0.0255032	0.00141388	0.00142675	0.306061	0.00327184	0.00815984
AchGD1	0.034287	0.03047	0.031732	0.032163	0.00194466		AchGD1	0.00113816	7.42331e-05	0.000405445	0.00234139	0.00164112	0.00171239	0.00447142	0.00202587	0.000258329	0.00580383	0.000927727	0.000201016	0.000263741	0.0102336	0.00117952	0.00042138	0.000664341	0.00033543	0.000884991	0.00337717	0.0478017	0.00693928	0.000744084	0.134737	0.0302127	0.0127134	0.0160016	0.178399	1	0.694569	0.0534359	0.00145799	0.000181161	0.500223	9.53409e-05	0.000521942	0.0273752	0.00089054	0.000970041	0.319006	0.00320936	0.00825883
HanSGD-like	0.039602	0.027145	0.034793	0.0338467	0.00628219		HanSGD-like	0.0113095	0.0121097	0.00555945	0.0065593	0.0186915	0.0190675	0.00424108	0.0195496	0.0174742	0.00438728	0.0193376	0.0177986	0.0184753	0.00534198	0.0223758	0.0180099	0.0283528	0.0253001	0.0316665	0.035144	0.0259088	0.0224518	0.0410151	0.101269	0.143688	0.151793	0.157125	0.387116	0.694569	1	0.610137	0.0562317	0.0271782	0.530331	0.018532	0.0052688	0.0168171	0.000879535	0.000310763	0.328752	0.00143308	0.00646991
HpiGD	0.035942	0.03484	0.037322	0.0360347	0.00124359		HpiGD	0.000321128	1.17397e-05	0.000832933	0.00316942	0.000293314	0.000318518	0.00520578	0.000509403	1.00047e-05	0.00635457	5.4087e-05	1.17771e-05	1.11171e-05	0.00992176	7.46813e-05	0.000525873	2.41079e-05	0.000182723	3.11645e-05	0.000533218	0.0372202	0.00656336	8.40114e-05	0.0976023	0.00958423	0.000647886	0.00201293	0.0047788	0.0534359	0.610137	1	0.00633244	0.000100367	0.569987	5.03947e-05	0.00197063	0.0359329	0.00220774	0.0020071	0.342357	0.00355905	0.00878855
OpuGD	0.049375	0.046194	0.044669	0.046746	0.00240107		OpuGD	0.000838264	6.56963e-05	5.99344e-05	0.000342429	0.00104726	0.00107782	0.000915327	0.00121785	0.000221273	0.00126933	0.000667769	0.000161452	0.000215169	0.00256722	0.000774917	5.97048e-05	0.000396337	7.8763e-05	0.000486865	0.00157272	0.0154106	0.000624916	0.000224578	0.0436288	0.000517276	0.000754676	0.00044354	0.00135131	0.00145799	0.0562317	0.00633244	1	0.0202799	0.806285	0.00523848	0.00298577	0.0705723	0.00164751	0.00134807	0.418137	0.0036823	0.00970492
PgrGD	0.054205	0.051957	0.054612	0.0535913	0.00142993		PgrGD	0.000199175	2.06121e-06	0.000177113	0.000775535	0.000164594	0.000175866	0.00159523	0.00026264	3.34546e-06	0.00200113	3.34273e-05	2.69934e-06	3.27673e-06	0.00327681	4.23015e-05	5.78163e-05	6.61731e-06	1.48545e-05	8.82771e-06	0.00022339	0.0129199	0.0010907	6.63843e-06	0.031919	0.000401594	1.68787e-05	4.13073e-05	3.30119e-05	0.000181161	0.0271782	0.000100367	0.0202799	1	0.980576	0.0306407	0.0223172	0.139016	0.00656003	0.0041853	0.476269	0.00441385	0.0108828
RseRGD	0.0807	0.082308	6e-06	0.054338	0.0470598		RseRGD	0.183997	0.211079	0.201613	0.228419	0.229285	0.230977	0.212683	0.232568	0.233576	0.214641	0.235313	0.237793	0.238919	0.219918	0.247974	0.263509	0.273727	0.279109	0.282412	0.285673	0.242469	0.298122	0.309657	0.278452	0.403565	0.403845	0.407251	0.46278	0.500223	0.530331	0.569987	0.806285	0.980576	1	0.919217	0.769385	0.642368	0.465099	0.305247	0.50863	0.0223462	0.0146457
MroGD	0.05713	0.059045	0.056184	0.057453	0.00145759		MroGD	0.000180757	1.5742e-06	0.00013461	0.000606799	0.000147157	0.000156946	0.00129619	0.000232659	2.82446e-06	0.0016348	3.02282e-05	2.16475e-06	2.72229e-06	0.00270338	3.78712e-05	3.99066e-05	5.47301e-06	9.95272e-06	7.33918e-06	0.000193252	0.0107986	0.000812256	4.61047e-06	0.0264924	0.000253668	1.07746e-05	2.43683e-05	1.90938e-05	9.53409e-05	0.018532	5.03947e-05	0.00523848	0.0306407	0.919217	1	0.0713202	0.214397	0.00953352	0.00525619	0.512724	0.00464871	0.0114473
HsuGD	0.065053	0.05964	0.065674	0.0634557	0.00331902		HsuGD	0.000889647	0.000191423	2.21742e-05	5.2046e-05	0.0010708	0.00108962	0.000133355	0.0011653	0.000439859	0.000194447	0.000843431	0.000356106	0.000431042	0.000469549	0.000925418	6.20033e-05	0.000626458	0.000144276	0.000710288	0.00140676	0.00497188	8.53242e-05	0.000388505	0.0165177	0.00014783	0.000763223	0.00039288	0.000946533	0.000521942	0.0052688	0.00197063	0.00298577	0.0223172	0.769385	0.0713202	1	0.47729	0.0117205	0.00302158	0.574906	0.00415808	0.0117125
AchGD3	0.081636	0.06695	0.05913	0.0692387	0.0114262		AchGD3	0.00896959	0.00950625	0.00680935	0.00653264	0.0113025	0.0113981	0.00465762	0.0115151	0.0110358	0.00434703	0.0114823	0.0111198	0.011287	0.00366029	0.0121839	0.0108191	0.0132909	0.0124478	0.0138358	0.014464	0.00260785	0.00973519	0.0148526	0.00529942	0.0182423	0.0210989	0.0205207	0.0255032	0.0273752	0.0168171	0.0359329	0.0705723	0.139016	0.642368	0.214397	0.47729	1	0.287527	0.0600582	0.642114	0.000838965	0.0065959
LprGD	0.074307	0.0834	0.078339	0.078682	0.00455619		LprGD	0.00110362	0.00049872	5.65568e-05	4.09601e-05	0.00130615	0.00132112	4.23739e-05	0.00137079	0.000818745	5.16925e-05	0.00116311	0.000730901	0.000814178	0.000100197	0.00124088	0.00020662	0.00103449	0.000418676	0.0011169	0.0016142	0.0015402	7.08998e-05	0.000803485	0.00698374	0.000294511	0.00123695	0.000796598	0.00141388	0.00089054	0.000879535	0.00220774	0.00164751	0.00656003	0.465099	0.00953352	0.0117205	0.287527	1	0.0358328	0.761409	0.00440472	0.0138975
NsiGD1	0.09478	0.094148	0.085266	0.091398	0.00531986		NsiGD1	0.00111868	0.000627113	9.66012e-05	5.27793e-05	0.00129774	0.0013097	3.43457e-05	0.0013468	0.000918644	3.57173e-05	0.00119422	0.000844532	0.000916382	5.00532e-05	0.0012592	0.000307649	0.0011081	0.000550571	0.00117643	0.00155073	0.000653289	8.80071e-05	0.000919351	0.00363567	0.000382613	0.00128858	0.000908092	0.00142675	0.000970041	0.000310763	0.0020071	0.00134807	0.0041853	0.305247	0.00525619	0.00302158	0.0600582	0.0358328	1	0.941285	0.00494494	0.0165929
VunCGD-like	0.157637	0.127787	0.000783	0.0954023	0.0832909		VunCGD-like	0.185988	0.200912	0.19591	0.209941	0.210296	0.211147	0.201913	0.211944	0.212454	0.202953	0.213314	0.214547	0.215102	0.205721	0.219509	0.226875	0.231575	0.234014	0.235499	0.236955	0.216959	0.242398	0.247389	0.233037	0.28461	0.28476	0.286015	0.306061	0.319006	0.328752	0.342357	0.418137	0.476269	0.50863	0.512724	0.574906	0.642114	0.761409	0.941285	1	0.156131	0.140204
TelSGD-like	0.197279	0.184577	0.218894	0.20025	0.0173503		TelSGD-like	0.00249346	0.00247521	0.00201382	0.00182775	0.00269164	0.00269931	0.00146517	0.00271072	0.00263027	0.00137119	0.00269343	0.00262481	0.00264641	0.00113851	0.00274545	0.00245447	0.00279178	0.0026374	0.00282986	0.00290486	0.000428612	0.00208546	0.00283889	0.000204863	0.00276192	0.00313248	0.00303772	0.00327184	0.00320936	0.00143308	0.00355905	0.0036823	0.00441385	0.0223462	0.00464871	0.00415808	0.000838965	0.00440472	0.00494494	0.156131	1	0.822847
SinGD	0.209505	0.175025	0.229938	0.204823	0.0277543		SinGD	0.00606905	0.00625813	0.00580777	0.00580138	0.00654752	0.00656453	0.0053181	0.00658358	0.00652972	0.00521638	0.00658876	0.00655289	0.00657662	0.00493427	0.00670884	0.00657346	0.00689886	0.00680988	0.00697733	0.00705185	0.00350048	0.00642678	0.00713242	0.00231036	0.00750934	0.00780611	0.00774794	0.00815984	0.00825883	0.00646991	0.00878855	0.00970492	0.0108828	0.0146457	0.0114473	0.0117125	0.0065959	0.0138975	0.0165929	0.140204	0.822847	1
HimGD2	0.162196	0.365312	0.290723	0.272744	0.102745		HimGD2	0.04422	0.0457264	0.0451509	0.0464792	0.0466683	0.0467505	0.0456156	0.046828	0.0468644	0.0456889	0.0469552	0.0470612	0.0471166	0.0458753	0.0475424	0.0481709	0.0486468	0.0488401	0.049001	0.0491404	0.0464078	0.0494717	0.050035	0.04706	0.0530548	0.0531253	0.0532086	0.0547686	0.0557112	0.0559785	0.0574232	0.062429	0.0660589	0.0487738	0.0682103	0.071642	0.073734	0.0818079	0.0920144	0.083741	0.34574	0.371491
AhuSGD-like	1.33185	0.021578	0.016901	0.456776	0.757838		AhuSGD-like	0.406176	0.410347	0.409026	0.412737	0.412772	0.412986	0.410695	0.413186	0.413318	0.41098	0.413529	0.413838	0.413973	0.411731	0.41504	0.41679	0.417848	0.418402	0.418724	0.419042	0.414702	0.420256	0.42128	0.418588	0.428453	0.428472	0.428697	0.432111	0.434189	0.435719	0.437712	0.44762	0.454077	0.454887	0.457763	0.463556	0.469216	0.478596	0.491541	0.496181	0.617065	0.622963
VmiSGD-like2	0.569182	1.09146	2.60897	1.42321	1.05959		VmiSGD-like2	0.145511	0.146312	0.146057	0.146768	0.146777	0.146818	0.146376	0.146856	0.146881	0.14643	0.146921	0.14698	0.147006	0.146573	0.14721	0.147543	0.147746	0.147851	0.147912	0.147973	0.147135	0.148202	0.148398	0.147867	0.149756	0.14976	0.149802	0.150446	0.150837	0.15112	0.151498	0.153348	0.154547	0.154419	0.155229	0.156296	0.157321	0.159051	0.161402	0.161372	0.183594	0.184567
RseSGD*	4.38437	4.3796	3.29214	4.0187	0.629228		RseSGD*	0.00807347	0.0080928	0.00808574	0.0081024	0.00810437	0.00810537	0.00809194	0.0081063	0.00810677	0.00809292	0.00810785	0.00810915	0.00810981	0.00809542	0.00811488	0.00812236	0.00812779	0.00813004	0.00813184	0.00813341	0.00810291	0.00813734	0.00814346	0.00811148	0.00817558	0.00817627	0.00817713	0.00819269	0.0082018	0.00820418	0.00821784	0.00826114	0.0082898	0.00801989	0.00830576	0.00832956	0.00833855	0.00839202	0.00844481	0.00763385	0.0088907	0.00885018
[truncated: 4 more columns]
