# Supplementary material for: A microbial supply chain for production of the anti-cancer drug vinblastine
Source: Nature. 2022 Aug 31;609(7926):341–7. doi: 10.1038/s41586-022-05157-3 (PMC9452304; doi:10.1038/s41586-022-05157-3)
Supplement: Supplementary file 16 — Source Data Extended Data Fig. 8 [file 41586_2022_5157_MOESM16_ESM.xlsx]

## Sheet: Extended Data Fig 8
	log 10 (total peptide signal)
	rep 1	rep 2	rep 3	rep 4	mean	stdev
CroCPR	8.05021	8.08685	8.07878	8.03798	8.06345	0.0231398
CroSTR	7.67405	7.7349	8.00076	7.69112	7.77521	0.152536
RseSGD	7.749	7.79147	7.75199	7.77175	7.76605	0.0197223
CroGS	7.02703	6.99813	7.42816	7.14852	7.15046	0.196268
CroGO	6.25491	6.37281	6.00852	5.95993	6.14904	0.197304
CroRedox1	7.49792	7.44526	7.49917	7.50195	7.48608	0.0272597
CroRedox2	8.95341	8.93784	8.92797	8.91032	8.93238	0.0180581
CroSAT	7.77992	7.79404	7.78151	7.76613	7.7804	0.0114187
CroPAS	6.87875	7.04337	6.99326	6.99657	6.97799	0.0700036
CroDPAS	8.61782	8.61221	8.62713	8.59655	8.61343	0.0128223
CroCS	7.91628	8.03549	7.97194	7.9474	7.96778	0.0505623
CroTS	6.77352	6.84851	6.78357	6.77851	6.79603	0.0352293
CroT16H1	6.28623	6.17673	6.23691	6.25951	6.23984	0.0466566
CroT16H2	5.44158	5.41781	5.39153	5.35813	5.40226	0.0358289
Cro16OMT	7.678	7.69882	7.6907	7.63242	7.67498	0.0296423
CroT3O	6.502	6.56067	6.71263	6.51301	6.57208	0.0970995
CroT3R	6.42971	6.51999	6.9186	6.59634	6.61616	0.212816
CroNMT	7.89133	7.85657	7.87234	7.91414	7.88359	0.0248316
CroD4H	7.50728	7.49912	7.44774	7.46454	7.47967	0.0282186
CroDAT	8.24414	8.25162	8.2349	8.24337	8.24351	0.00683995
CroPRX1	n.d.	n.d.	n.d.	n.d.
