# Supplementary material for: A microbial supply chain for production of the anti-cancer drug vinblastine
Source: Nature. 2022 Aug 31;609(7926):341–7. doi: 10.1038/s41586-022-05157-3 (PMC9452304; doi:10.1038/s41586-022-05157-3)
Supplement: Supplementary file 17 — Source Data Extended Data Fig. 9 [file 41586_2022_5157_MOESM17_ESM.xlsx]

## Sheet: Extended Data Fig 9a
MIA-EM-1	metabolite conc (mg/L)						MIA-EM-2	metabolite conc (mg/L)						MIA-EM-3	metabolite conc (mg/L)
	rep 1	rep 2	rep 3	mean	stdev			rep 1	rep 2	rep 3	mean	stdev			rep 1	rep 2	rep 3	mean	stdev
loganic acid							loganic acid		0.317159	0.553122	0.43514	0.166851		loganic acid			0.256028	0.256028
loganin	3.64668	3.06762	4.39226	3.70219	0.66406		loganin	3.35234	4.35431	13.1133	6.93997	5.36965		loganin	1.50461	0.748663	1.7701	1.34112	0.52998
secologanin		0.000565		0.000565			secologanin			0.133275	0.133275			secologanin	0.014912		0.014514	0.014713	0.000281428
strictosidine	0.033751	0.110163	0.065778	0.0698973	0.0383722		strictosidine	0.040693	0.031114	0.046299	0.0393687	0.00767864		strictosidine	0.031714		0.033217	0.0324655	0.00106278
tabersonine	0.093011	0.097888	0.096337	0.0957453	0.00249175		tabersonine	0.120421	0.128922	0.208853	0.152732	0.0487877		tabersonine	0.092237	0.087193	0.132886	0.104105	0.0250521
vindoline	0.002294	0.002355	0.002319	0.00232267	3.06649e-05		vindoline	0.003212	0.003997	0.009237	0.005482	0.00327553		vindoline	0.004574	0.003454	0.004536	0.004188	0.000635947
catharanthine	0.028328	0.020582	0.030955	0.0266217	0.00539291		catharanthine	0.042332	0.044529	0.121254	0.0693717	0.0449448		catharanthine			0.006457	0.006457

## Sheet: Extended Data Fig 9b (combine)
	Vindoline (µg/L)						Catharanthine (µg/L)
Time (h)	rep 1	rep 2	rep 3	rep 4	mean	stdev	rep 1	rep 2	rep 3	rep 4	mean	stdev
0	0.485	0.442	0.167		0.364667	0.172529	0.066	0.059		0.024	0.0496667	0.0225019
1	2.104	2.914	1.156	1.488	1.9155	0.772902	0.035	0.07	0.004	0.019	0.032	0.0283196
2	3.96	4.147	2.609	3.388	3.526	0.691359	0.128	0.097	0.14	0.101	0.1165	0.0208567
3	4.457	5.774	4.094	5.068	4.84825	0.736495	0.196	0.229	0.229	0.273	0.23175	0.0315951
4	5.057	6.186	3.97	5.367	5.145	0.916758	2.502	2.768	0.671	0.783	1.681	1.10787
5	8.836	9.376	5.959	7.523	7.9235	1.52338	22.226	25.154	26.993	28.275	25.662	2.62447
6	14.295	10.811	4.242	9.211	9.63975	4.17783	49.806	36.683	60.117	84.354	57.74	20.1685
7	7.555	9.555	9.373	10.443	9.2315	1.21148	36.836	32.557	111.033	104.739	71.2912	42.3701
8	12.09	24.213	7.627	9.142	13.268	7.52829	49.175	59.903	86.74	99.878	73.924	23.4305
9	15.603	16.864	10.038	8.163	12.667	4.22029	55.139	41.357	121.168	120.437	84.5252	42.2666
10	16.911	18.757	8.386	8.863	13.2293	5.37378	58.265	53.473	120.361	133.384	91.3707	41.3835
11	18.277	13.788	8.234	8.608	12.2267	4.76377	63.11	49.028	123.299	112.005	86.8605	36.3107
